# Supplementary material for: The Gonococcal Transcriptome during Infection of the Lower Genital Tract in Women
Source: PLoS One. 2015 Aug 5;10(8):e0133982. doi: 10.1371/journal.pone.0133982 (PMC4526530; doi:10.1371/journal.pone.0133982)
Supplement: S2 Table — * All MICs displayed as μg/mL. (XLSX) [file pone.0133982.s002.xlsx]

## Sheet: Sheet1
Supplementary Table 2: Antibiotic Resistance and Porin Subtype of infecting N. gonorrhoeae strains.
* All MICs displayed as mg/mL
Antibiotic Resistance*
Subject	Penicillin	Tetracycline	Spectinomycin	Ceftriaxone	Ciprofloxacin	Porin Type
1	4	8	16	0.03	＞8	P.IB
2	＞8	＞16	16	0.015	＞8	P.IB
3	2	＞16	16	0.06	＞8	P.IB
4	N/A	N/A	N/A	N/A	N/A	N/A
