# Supplementary material for: The Gonococcal Transcriptome during Infection of the Lower Genital Tract in Women
Source: PLoS One. 2015 Aug 5;10(8):e0133982. doi: 10.1371/journal.pone.0133982 (PMC4526530; doi:10.1371/journal.pone.0133982)
Supplement: S3 Table — * Expression is defined as the RPKM level when aligning RNA isolated from Subjects 1–4 to the NCCP11945 strain of N. gonorrhoeae. RNA was aligned as biological replicates of a single experiment to generate a composite alignment combining all Subjects. ** Expression is defined as the RPKM level when aligning RNA isolated from the infecting strain of Subjects 1–3 after 3 hours of growth in CDM to the NCCP11945 strain of N. gonorrhoeae. RNA was aligned as biological replicates of a single experiment to generate a composite alignment combining all in vitro analyses. Subject 4 was negative for N. gonorrhoeae by plating and so an infecting strain was not isolated. (XLSX) [file pone.0133982.s003.xlsx]

## Sheet: Sheet1
Supplementary Table 3: Composite view of alignment of RNA from all Subjects and from infecting strains of Subjects 1-3 to the NCCP11945 strain of N. gonorrhoeae
* Expression is defined as the RPKM level when aligning RNA isolated from Subjects 1-4 to the NCCP11945 strain of N. gonorrhoeae. RNA was aligned as biological replicates of a single experiment to generate a composite alignment combining all Subjects.
** Expression is defined as the RPKM level when aligning RNA isolated from the infecting strain of Subjects 1-3 after 3 hours of growth in Chemically Defined Media (CDM) to the NCCP11945 strain of N. gonorrhoeae. RNA was aligned as biological replicates of a single experiment to generate a composite alignment combining all in vitro analyses. Subject 4 was negative for N. gonorrhoeae by plating an…
Transcription Start Site	Translation Start Site	Translation Stop Site	Transcription Stop Site	Strand	Name	Locus Tag	Category	Product	Expression* in Composite view in vivo	Expression** in Composite view in CDM	q-value in vivo vs. CDM
	206	1714		+	dnaA	NGK_0001	Replication	chromosomal replication initiation protein	74	101	1
1794	1794	2417		+	-	NGK_0002	Replication	DNA polymerase III subunit beta	79	216	0.27339
	2393	2896		+	-	NGK_0003	Replication	DNA polymerase III subunit beta	63	158	0.481869
	5252	3045		-	-	NGK_0004	Metabolism	polyphosphate kinase	4	16	1
	5714	5271		-	-	NGK_0005	Membrane	Periplasmic protein	23	21	0.641433
	6050	5721		-	-	NGK_0006	Lipoprotein	lipoprotein	24	82	0.235309
	6237	6064		-	-	NGK_0007	Lipoprotein	lipoprotein	72	270	0.101962
6440	6440	6234		-	-	NGK_0008	Hypothetical	hypothetical protein	27	113	0.11816
	6504	9134		+	leuS	NGK_0009	Translation	leucyl-tRNA synthetase	46	59	0.896426
	9363	10154		+	-	NGK_0010	DNA Metabolism	dam-replacing protein	21	24	0.691862
	10151	10291		+	-	NGK_0011	DNA Metabolism	putative type II restriction endonuclease	33	83	0.86384
	10284	10436		+	-	NGK_0012	Metabolism	Putative Modification methylase DpnIIB	58	45	0.614193
	10433	10768		+	-	NGK_0013	Metabolism	putative modification methylase	10	13	1
	10814	11092		+	-	NGK_0014	Metabolism	putative modification methylase	46	4	4.54941e-29
	11164	11544		+	-	NGK_0015	Hypothetical	hypothetical protein	8	57	0.00054724
	12306	12094		-	-	NGK_0016	Hypothetical	hypothetical protein	1	16	1
	12727	12416		-	-	NGK_0017	Metabolism	Helix-turn-helix family protein	88	172	1
	12966	12724		-	-	NGK_0018	Hypothetical	hypothetical protein	171	491	0.21705
	13091	12963		-	-	NGK_0019	Hypothetical	hypothetical protein	297	853	0.224314
	13340	13624		+	-	NGK_0020	Hypothetical	hypothetical protein	0	0	1
	13787	13906		+	-	NGK_0021	Hypothetical	hypothetical protein	0	0	1
14430	14430	14080	14080	-	secG	NGK_0022	Transport	preprotein translocase subunit SecG	539	1659	0.0896716
	15192	14437		-	tpiA	NGK_0023	Metabolism	triosephosphate isomerase	171	381	0.590169
	15274	15393		+	-	NGK_0024	Hypothetical	hypothetical protein	5	17	0.435962
	15381	15896	15896	+	-	NGK_0025	Hypothetical	hypothetical protein	93	77	0.355976
	15999	16655	16655	+	-	NGK_0026	Metabolism	protein-L-isoaspartate O-methyltransferase	172	142	0.393577
	16688	17059		+	-	NGK_0027	Hypothetical	hypothetical protein	10	28	0.671684
	19119	19334		+	-	NGK_0028	Hypothetical	hypothetical protein	20	13	0.98145
	19049	17322		-	-	NGK_0029	Iron	TonB-dependent receptor	0	0	1
	20075	19752		-	-	NGK_0030	Hypothetical	hypothetical protein	0	0	1
	21083	21208		+	-	NGK_0031	Hypothetical	hypothetical protein	0	0	1
	21079	20108		-	-	NGK_0032	Iron	Ferric enterobactin transporter binding protein	0	0	1
	21315	22271		+	-	NGK_0033	Regulator	putative AraC-family transcriptional regulator	5	1	1
	24399	22384		-	-	NGK_0034	Metabolism	putative prolyl endopeptidase	9	17	1
	25805	24495		-	-	NGK_0035	Metabolism	N-acetylglutamate synthase	18	15	0.514655
	26230	25802		-	-	NGK_0036	Hypothetical	hypothetical protein	27	9	0.0870136
	26945	26304		-	pyrE	NGK_0037	Metabolism	orotate phosphoribosyltransferase	57	23	0.0256242
	27744	27007		-	-	NGK_0038	Hypothetical	hypothetical protein	32	22	0.376297
	28178	27738		-	-	NGK_0039	Metabolism	putative acetyltransferase	23	13	0.421014
	28852	28175		-	-	NGK_0040	Hypothetical	hypothetical protein	38	36	0.547169
	29800	28991		-	-	NGK_0041	Hypothetical	hypothetical protein	12	24	1
31126	31126	29987	29987	-	-	NGK_0042	Metabolism	fructose-1,6-bisphosphate aldolase	99	110	0.645089
	31245	32162		+	-	NGK_0043	DNA Metabolism	putative site-specific recombinase	8	19	0.850113
	32247	34160		+	-	NGK_0044	Metabolism	1-deoxy-D-xylulose-5-phosphate synthase	60	68	0.686485
	34228	34401		+	-	NGK_0045	Hypothetical	hypothetical protein	0	7	1
	35739	35885		+	-	NGK_0046	Hypothetical	hypothetical protein	0	9	1
	35735	34407		-	-	NGK_0047	Metabolism	(dimethylallyl)adenosine tRNA methylthiotransferase	27	21	0.354802
	35932	36093		+	-	NGK_0048	Hypothetical	hypothetical protein	29	49	1
	36496	36335		-	-	NGK_0049	Hypothetical	hypothetical protein	20	3	0.000434657
	36509	37789		+	-	NGK_0050	Metabolism	glutamate-1-semialdehyde aminotransferase	58	68	0.83659
	38016	37888		-	-	NGK_0051	Hypothetical	hypothetical protein	4	27	5.62007e-05
	38606	38013		-	-	NGK_0052	Hypothetical	hypothetical protein	7	11	1
	38835	38716		-	-	NGK_0053	Hypothetical	hypothetical protein	21	45	1
	39658	39095		-	-	NGK_0054	DNA Metabolism	oligoribonuclease	27	47	1
	40611	39676		-	prmA	NGK_0055	Translation	50S ribosomal protein L11 methyltransferase	14	23	1
	42028	40667		-	-	NGK_0056	Metabolism	acetyl-CoA carboxylase, biotin carboxylase	46	45	0.479704
	42603	42142		-	-	NGK_0057	Metabolism	acetyl-CoA carboxylase biotin carboxyl carrier protein subunit	54	41	0.445754
	42842	42585		-	-	NGK_0058	Hypothetical	hypothetical protein	46	19	0.184001
	42929	43999		+	queA	NGK_0059	Metabolism	S-adenosylmethionine--tRNA ribosyltransferase-isomerase	13	42	0.27922
	44115	43996		-	-	NGK_0060	Hypothetical	hypothetical protein	0	22	1
	46626	44200	44200	-	-	NGK_0061	Metabolism	carbamoyl phosphate synthase large subunit	68	117	1
47414	47414	46647		-	-	NGK_0062	Metabolism	carbamoyl phosphate synthase large subunit	118	132	0.780094
	47762	47421		-	-	NGK_0063	Hypothetical	hypothetical protein	0	28	0
	48838	48692		-	-	NGK_0064	Hypothetical	hypothetical protein	20	76	0.242483
	50105	49716	49716	-	-	NGK_0065	Hypothetical	hypothetical protein	26	106	0.0633891
	50435	50268		-	-	NGK_0066	Translation	30S ribosomal protein S15	17	22	0.829096
	51900	50701		-	-	NGK_0067	Metabolism	carbamoyl phosphate synthase small subunit	73	59	0.322992
	52126	52010		-	-	NGK_0068	Hypothetical	hypothetical protein	0	6	1
	52226	52420		+	-	NGK_0069	Hypothetical	hypothetical protein	0	0	1
	52695	52549		-	-	NGK_0070	Hypothetical	hypothetical protein	0	74	1
	52999	53175		+	-	NGK_0071	Hypothetical	hypothetical protein	0	1	1
	53156	53401		+	-	NGK_0072	Hypothetical	hypothetical protein	0	0	1
	53597	53710		+	-	NGK_0073	Hypothetical	hypothetical protein	0	0	1
	56851	53684	53684	-	-	NGK_0074	Pilin	PilC2	75	138	0.776501
	56951	57115		+	-	NGK_0075	Hypothetical	hypothetical protein	0	0	1
	57618	57454		-	-	NGK_0076	Hypothetical	hypothetical protein	14	7	1
	57898	57734		-	-	NGK_0077	Hypothetical	hypothetical protein	12	10	1
	58287	58487		+	-	NGK_0078	Hypothetical	hypothetical protein	0	6	1
	60250	59171		-	-	NGK_0079	Translation	putative atpase	35	54	1
	60624	61133		+	-	NGK_0080	Energy Metabolism	putative thioredoxin	0	37	1
	61181	61294		+	-	NGK_0081	Hypothetical	hypothetical protein	42	49	1
61474	61474	61914	61914	+	-	NGK_0082	Regulator	putative marR-family transcriptional regulator	743	675	0.53864
	62029	62529		+	-	NGK_0083	Energy Metabolism	putative flavoprotein oxidoreductase	46	147	0.190051
	62545	63240		+	-	NGK_0084	Transport	putative sugar-phosphate transferase	20	49	0.694779
	63704	63294		-	-	NGK_0085	Membrane	membrane protein	18	22	0.8499
	63879	65555		+	-	NGK_0086	Metabolism	formate--tetrahydrofolate ligase	84	82	0.477435
	65669	66760		+	-	NGK_0087	Metabolism	GTP-dependent nucleic acid-binding protein EngD	72	89	1
	66789	67037		+	-	NGK_0088	Hypothetical	hypothetical protein	15	17	1
	67034	68032		+	-	NGK_0089	Metabolism	putative lipo-oligosaccharide acyltransferase	2	19	0.000522275
	68109	68909		+	-	NGK_0090	Metabolism	putative lipo-oligosaccharide acyltransferase	4	15	1
	68971	70266		+	-	NGK_0091	Translation	putative tyrosyl-tRNA synthase	23	30	0.957471
	70272	70454		+	-	NGK_0092	Pilin	truncated pilin	0	0	1
	70711	70550		-	-	NGK_0093	Hypothetical	hypothetical protein	7	68	1.23404e-08
	70729	70866		+	-	NGK_0094	Hypothetical	hypothetical protein	39	14	0.182066
	70941	71099		+	-	NGK_0095	Hypothetical	hypothetical protein	12	7	1
71756	71756	71073	71073	-	-	NGK_0096	Membrane	outer membrane protein	591	1193	0.492093
	72059	71862		-	-	NGK_0097	Transport	sugar ABC transporter, ATP-binding protein	47	13	0.0279285
	72087	73043		+	-	NGK_0098	Metabolism	bifunctional riboflavin kinase/FMN adenylyltransferase	20	58	0.34613
73068	73068	73181		+	-	NGK_0099	Hypothetical	hypothetical protein	67	25	0.204284
	73185	75974		+	ileS	NGK_0100	Translation	isoleucyl-tRNA synthetase	57	71	1
	76381	76190		-	-	NGK_0101	Hypothetical	hypothetical protein	52	50	0.681895
77063	77063	76395	76395	-	-	NGK_0102	Membrane	opacity protein V28	529	646	0.838457
	77312	77196		-	-	NGK_0103	Hypothetical	hypothetical protein	3	13	1
	78024	78152		+	-	NGK_0104	Pilin	pilS cassette	0	0	1
	78159	78782		+	lspA	NGK_0105	Lipoprotein	lipoprotein signal peptidase	46	77	1
	78812	79780		+	ispH	NGK_0106	Metabolism	4-hydroxy-3-methylbut-2-enyl diphosphate reductase	69	70	0.513855
	79881	80330		+	-	NGK_0107	Transposase	IS1106 transposase	46	2	1.97309e-65
	81196	80537		-	-	NGK_0108	Metabolism	putative phosphatase	16	19	0.796231
	81344	81571		+	-	NGK_0109	Iron	TonB-dependent receptor	0	3	1
	81623	82060		+	-	NGK_0110	Iron	TonB-dependent receptor	0	6	1
	82130	82450		+	-	NGK_0111	Hypothetical	hypothetical protein	0	0	1
	82438	83019		+	-	NGK_0112	Metabolism	Putative esterase	0	0	1
	87146	83712		-	-	NGK_0113	Replication	putative DNA polymerase III, alpha subunit	13	25	0.98029
	87159	87320		+	-	NGK_0114	Hypothetical	hypothetical protein	0	0	1
	87431	87667		+	-	NGK_0115	Hypothetical	hypothetical protein	6	3	1
	87679	87912		+	-	NGK_0116	Hypothetical	hypothetical protein	77	83	0.66533
	87890	88093		+	-	NGK_0117	Hypothetical	hypothetical protein	57	53	0.640513
	88292	88161		-	-	NGK_0118	Hypothetical	hypothetical protein	0	0	1
	88388	89224		+	-	NGK_0119	Hypothetical	hypothetical protein	16	33	1
	90634	89276		-	avtA	NGK_0120	Amino Acid Metabolism	valine--pyruvate transaminase	1	2	1
	92534	90624		-	-	NGK_0121	Pilin	pilin glycosylation protein	6	7	1
	93787	92582		-	-	NGK_0122	Metabolism	protein PglC	30	21	0.315134
	95144	93888		-	-	NGK_0123	Metabolism	PglB protein	25	10	0.0265763
	95300	95145		-	-	NGK_0124	Hypothetical	hypothetical protein	42	19	0.39776
	96907	95297		-	-	NGK_0125	Metabolism	Lipopolysaccharide biosynthesis translocase	11	16	1
	97998	96913		-	-	NGK_0126	Metabolism	Riboflavin biosynthesis protein RibD	15	18	0.788987
	98518	98054		-	nrdR	NGK_0127	Regulator	transcriptional regulator NrdR	57	37	0.307711
	99371	98547		-	-	NGK_0128	Hypothetical	hypothetical protein	27	16	0.298838
	99625	99476		-	-	NGK_0129	Phage Associated	putative phage associated protein	0	0	1
	100088	99933		-	-	NGK_0130	Hypothetical	hypothetical protein	2	22	2.51997e-15
	101208	100129		-	aroB	NGK_0131	Metabolism	3-dehydroquinate synthase	22	32	1
	101803	101288		-	aroK	NGK_0132	Metabolism	shikimate kinase	5	19	0.0976181
	101813	101956		+	-	NGK_0133	Hypothetical	hypothetical protein	0	0	1
	102239	102403		+	-	NGK_0134	Hypothetical	hypothetical protein	0	0	1
	102748	102924		+	-	NGK_0135	Phage Associated	putative phage associated protein	0	2	1
	102921	103043		+	-	NGK_0136	Hypothetical	hypothetical protein	0	2	1
105263	105263	103068	103033	-	-	NGK_0137	Pilin	PilQ	311	778	0.508483
	105749	105282		-	-	NGK_0138	Pilin	PilP protein	399	952	0.315048
	106492	105845	105845	-	-	NGK_0139	Pilin	PilO	554	774	1
107092	107092	106493		-	-	NGK_0140	Pilin	PilN	327	388	1
	108210	107095		-	-	NGK_0141	Pilin	PilM	544	935	0.840495
108362	108362	110758	110758	+	-	NGK_0142	Metabolism	protein PonA	78	114	1
	111508	110879	110879	-	engB	NGK_0143	Translation	ribosome biogenesis GTP-binding protein YsxC	84	50	0.14319
	111733	112338	112338	+	-	NGK_0144	Energy Metabolism	putative cytochrome	174	177	0.566204
	112616	114568		+	-	NGK_0145	Energy Metabolism	putative cytochrome biogenesis protein	30	76	0.409221
	114561	115748		+	-	NGK_0146	Energy Metabolism	putative cytochrome synthesis protein	16	29	1
	115864	116928		+	-	NGK_0147	DNA Metabolism	putative DNA-binding/iron metalloprotein/AP endonuclease	41	72	1
	117896	116973		-	-	NGK_0148	Metabolism	lipid A biosynthesis lauroyl acyltransferase	36	25	0.336248
	117945	118088		+	-	NGK_0149	Hypothetical	hypothetical protein	3	50	8.24161e-44
	118212	119381		+	-	NGK_0150	Metabolism	S-adenosylmethionine synthetase	98	65	0.195411
	120972	119446		-	-	NGK_0151	Host Interactions	Penicillin-binding protein 3	36	44	0.893719
	121014	121586		+	-	NGK_0152	Energy Metabolism	Oxidoreductase	312	232	0.27922
	121567	121764		+	-	NGK_0153	Hypothetical	hypothetical protein	13	1	1
	121817	121948		+	-	NGK_0154	Hypothetical	hypothetical protein	17	5	0.1262
	121964	123277		+	-	NGK_0155	Transport	putative magnesium citrate secondary transporter	13	8	1
	123545	124174		+	-	NGK_0156	Regulator	protein BasR	1	5	1
	124187	125506		+	-	NGK_0157	Regulator	protein BasS	8	5	1
	127034	125541		-	-	NGK_0158	Metabolism	axial filament protein	28	45	1
	127015	127149		+	-	NGK_0159	Hypothetical	hypothetical protein	0	0	1
	127229	127510		+	-	NGK_0160	Metabolism	putative glutaredoxin	438	333	0.336109
127516	127531	127974	127974	+	-	NGK_0161	Transport	preprotein translocase subunit SecB	643	2303	0.0359202
	128060	130102		+	-	NGK_0162	DNA Metabolism	ATP-dependent DNA helicase RecG	21	19	0.445754
	130627	130442		-	-	NGK_0163	Hypothetical	hypothetical protein	0	0	1
	131739	130696		-	argC	NGK_0164	Metabolism	N-acetyl-gamma-glutamyl-phosphate reductase	11	11	1
	132017	131736		-	-	NGK_0165	Hypothetical	hypothetical protein	14	5	1
	132041	132169		+	-	NGK_0166	Hypothetical	hypothetical protein	0	0	1
	132269	133423		+	-	NGK_0167	Hypothetical	hypothetical protein	2	6	1
	134327	135340		+	-	NGK_0168	Other	putative secretion protein	14	51	0.123024
	135669	135872		+	-	NGK_0169	Hypothetical	hypothetical protein	29	7	0.0355046
	135886	136101		+	-	NGK_0170	Hypothetical	hypothetical protein	2	12	1
	136203	137924		+	-	NGK_0171	Transport	putative protein export protein	2	7	1
	138117	138398		+	-	NGK_0172	Transport	putative ABC transporter	22	41	1
	139645	138419		-	rbn	NGK_0173	Metabolism	ribonuclease BN/unknown domain fusion protein	39	32	0.356914
	139744	139908		+	-	NGK_0174	Hypothetical	hypothetical protein	45	18	0.282684
	140134	140793	140793	+	-	NGK_0175	Hypothetical	hypothetical protein	79	60	0.291357
140821	140821	141336	141336	+	-	NGK_0176	Hypothetical	hypothetical protein	71	47	0.283243
	141424	141858		+	-	NGK_0177	Metabolism	6-pyruvoyl tetrahydrobiopterin synthase	30	38	0.788987
	142129	142497		+	-	NGK_0178	Hypothetical	hypothetical protein	9	9	1
	142494	143132		+	-	NGK_0179	Hypothetical	hypothetical protein	17	20	0.781978
	143558	143677		+	-	NGK_0180	Hypothetical	hypothetical protein	0	0	1
	144854	143769		-	-	NGK_0181	Metabolism	beta-hexosaminidase	13	15	1
	146380	144911		-	-	NGK_0182	Membrane	membrane protein	21	23	0.655746
	146459	146608		+	-	NGK_0183	Hypothetical	hypothetical protein	0	0	1
	148133	146634		-	-	NGK_0184	Metabolism	putative serine protease	32	43	1
	148933	148271		-	-	NGK_0185	DNA Metabolism	putative endonuclease III	54	40	0.35299
	149483	148947		-	-	NGK_0186	Membrane	Membrane protein	0	5	1
	149510	149656		+	-	NGK_0187	Hypothetical	hypothetical protein	1	17	3.15974e-100
149739	149739	151019	151019	+	-	NGK_0188	Transport	putative sugar transporter	118	106	0.421014
	151035	151151		+	-	NGK_0189	Hypothetical	hypothetical protein	34	4	4.04261e-08
	151309	152688		+	-	NGK_0190	Transport	NhaC	16	91	8.75873e-05
	153655	152831		-	-	NGK_0191	Transport	Magnesium and cobalt transporter	27	75	0.440757
	154292	153657		-	-	NGK_0192	Metabolism	Putative metalloprotease NGO0145	56	47	0.414435
	154291	155226	155226	+	hemC	NGK_0193	Metabolism	porphobilinogen deaminase	91	231	0.285355
	155262	155459		+	-	NGK_0194	Hypothetical	hypothetical protein	1	55	0
	155823	155512		-	-	NGK_0195	Transposase	IS1016 transposase	12	0	1
156237	156237	156356		+	-	NGK_0196	Hypothetical	hypothetical protein	52	95	1
	156378	157058		+	-	NGK_0197	Hypothetical	hypothetical protein	11	15	1
	157732	157136		-	-	NGK_0198	Hypothetical	hypothetical protein	30	15	0.16422
	157749	157862		+	-	NGK_0199	Hypothetical	hypothetical protein	0	0	1
	158374	158159		-	-	NGK_0200	Hypothetical	hypothetical protein	15	9	0.925673
	159927	158554		-	-	NGK_0201	Translation	putative ATP-dependent RNA helicase	31	59	0.980859
	160139	159951		-	-	NGK_0202	Hypothetical	hypothetical protein	0	0	1
	160141	161145		+	-	NGK_0203	Translation	tRNA-dihydrouridine synthase B	25	33	1
161244	161244	161573		+	-	NGK_0204	Regulator	DNA-binding protein Fis	26	266	2.4836e-13
	161570	162112		+	ruvC	NGK_0205	DNA Metabolism	Holliday junction resolvase	6	22	0.323038
	162133	163032		+	-	NGK_0206	Metabolism	lipid A biosynthesis lauroyl acyltransferase	14	35	0.628231
	163108	163260		+	-	NGK_0207	Hypothetical	hypothetical protein	5	22	0.0970286
163635	163635	163820		+	-	NGK_0208	Hypothetical	hypothetical protein	551	1566	0.182066
163921	163921	164730		+	-	NGK_0209	Hypothetical	hypothetical protein	59	92	1
	164711	164872		+	-	NGK_0210	Hypothetical	hypothetical protein	7	12	1
	164955	167558		+	pepN	NGK_0211	Metabolism	aminopeptidase	32	34	0.635692
	167620	168273		+	-	NGK_0212	Transposase	IS1016 transposase	21	6	0.0117513
	168598	168407		-	-	NGK_0213	Hypothetical	hypothetical protein	50	9	5.9357e-05
	169097	168618		-	-	NGK_0214	Hypothetical	hypothetical protein	2	1	1
	169492	169154		-	-	NGK_0215	Hypothetical	hypothetical protein	28	20	0.554716
	169725	169537		-	-	NGK_0216	Hypothetical	hypothetical protein	45	36	0.637333
	170292	169972		-	-	NGK_0217	Hypothetical	hypothetical protein	8	9	1
	170858	170319		-	-	NGK_0218	Hypothetical	hypothetical protein	29	36	0.791074
	171686	170901		-	-	NGK_0219	Hypothetical	hypothetical protein	0	1	1
172901	172901	171987	171987	-	-	NGK_0220	Membrane	periplasmic binding protein MntC	118	72	0.102571
	173853	172978		-	-	NGK_0221	Membrane	membrane protein	17	19	0.694779
	174643	173888		-	-	NGK_0222	Transport	ABC transporter ATP-binding protein	50	43	0.421014
175313	175299	174934	174934	-	rplS	NGK_0223	Translation	50S ribosomal protein L19	665	1480	0.367719
	176063	175314	175314	-	trmD	NGK_0224	Translation	tRNA (guanine-N(1)-)-methyltransferase	167	353	0.671684
176580	176545	176063		-	rimM	NGK_0225	Translation	16S rRNA-processing protein RimM	605	1047	0.980859
176842	176833	176588	176588	-	rpsP	NGK_0226	Translation	30S ribosomal protein S16	919	1395	1
	177132	176878		-	-	NGK_0227	Hypothetical	hypothetical protein	0	4	1
	177581	177174		-	-	NGK_0228	Hypothetical	hypothetical protein	8	0	1
	179301	177922		-	-	NGK_0229	Hypothetical	hypothetical protein	7	3	1
	180825	179419		-	-	NGK_0230	Regulator	putative two-component system sensor kinase	47	63	1
181515	181515	180838	180838	-	-	NGK_0231	Regulator	putative two-component system regulator	474	441	0.551868
	183519	181591		-	-	NGK_0232	Hypothetical	hypothetical protein	9	10	1
	183862	183509		-	-	NGK_0233	Hypothetical	hypothetical protein	2	10	1
	184518	183871		-	-	NGK_0234	Replication	Maf-like protein	18	14	0.570838
	185293	184523		-	-	NGK_0235	Transport	Sec-independent protein translocase component	15	29	1
185995	185992	185306	185306	-	-	NGK_0236	Transport	Sec-independent protein translocase protein tatB-like protein	277	148	0.077198
186199	186199	185996	185996	-	tatA	NGK_0237	Amino Acid Metabolism	twin arginine translocase protein A	458	840	1
	186599	186246		-	-	NGK_0238	Metabolism	HitA protein	171	153	0.408482
	187095	186643		-	hisE	NGK_0239	Metabolism	phosphoribosyl-ATP pyrophosphatase	37	57	1
188171	188171	187107	187107	-	-	NGK_0240	Metabolism	putative zinc-binding alcohol dehydrogenase	527	421	0.524453
	188894	188445		-	-	NGK_0241	Transposase	IS1106 transposase	48	0	1
	188997	189215		+	-	NGK_0242	Hypothetical	hypothetical protein	0	2	1
	189561	190523		+	-	NGK_0243	Hypothetical	hypothetical protein	10	42	0.0758949
	190689	190889		+	-	NGK_0244	Hypothetical	hypothetical protein	0	1	1
	191819	191067		-	-	NGK_0245	Hypothetical	hypothetical protein	0	9	1
	193643	191919		-	-	NGK_0246	Metabolism	Rsp	15	10	0.326071
	195966	193663		-	-	NGK_0247	DNA Metabolism	DNA topoisomerase IV subunit A	18	22	0.907563
	196115	196798	196798	+	gpmA	NGK_0248	Metabolism	phosphoglyceromutase	46	121	0.405902
	196815	196958		+	-	NGK_0249	Hypothetical	hypothetical protein	0	7	1
	198428	197844		-	-	NGK_0250	Transposase	IS1016 transposase	24	21	0.569811
	201854	199230		-	alaS	NGK_0251	Metabolism	alanyl-tRNA synthetase	54	73	1
	201886	202020		+	-	NGK_0252	Hypothetical	hypothetical protein	0	0	1
	202058	203188		+	-	NGK_0253	Transport	Spermidine/putrescine ABC transporter, periplasmic spermidine/putrescine-binding protein	24	62	0.495474
204270	204270	204767	204767	+	-	NGK_0254	Hypothetical	hypothetical protein	331	721	0.516452
	204131	203229		-	-	NGK_0255	Hypothetical	hypothetical protein	24	21	0.526858
	205734	204829	204829	-	-	NGK_0256	Host Interactions	protein MtrA	66	77	0.817027
	205863	206198	206198	+	-	NGK_0257	Hypothetical	hypothetical protein	123	327	0.323002
	206216	206332		+	-	NGK_0258	Hypothetical	hypothetical protein	0	12	1
	206329	206799		+	-	NGK_0259	Hypothetical	hypothetical protein	1	12	1
	206905	207468		+	-	NGK_0260	Metabolism	protein PgsA	42	41	0.585546
	208165	209271		+	-	NGK_0261	Membrane	putative periplasmic protease	52	172	0.0542256
	210176	209322		-	-	NGK_0262	Membrane	membrane protein	2	12	1
	210618	210187		-	-	NGK_0263	Regulator	putative MarR-family transcriptional regulator	18	25	0.897749
	211722	210853		-	-	NGK_0264	Metabolism	3-hydroxyacid dehydrogenase	58	109	0.907563
	212532	211798		-	hisB	NGK_0265	Metabolism	imidazoleglycerol-phosphate dehydratase	120	126	0.645089
	213805	212726		-	-	NGK_0266	Metabolism	histidinol-phosphate aminotransferase	52	55	0.621262
	215140	213851		-	hisD	NGK_0267	Metabolism	histidinol dehydrogenase	61	113	1
216024	216024	215137		-	-	NGK_0268	Hypothetical	hypothetical protein	83	142	1
216859	216850	216116	216116	-	hisG	NGK_0269	Translation	ATP phosphoribosyltransferase	267	268	0.646399
	217513	216860		-	-	NGK_0270	Lipoprotein	Lipoprotein	341	222	0.15688
	217759	217592		-	-	NGK_0271	Hypothetical	hypothetical protein	0	31	0
217907	217907	218023		+	-	NGK_0272	Hypothetical	hypothetical protein	4	132	1.36008e-207
	218567	220294		+	-	NGK_0273	Metabolism	IlvI	138	137	0.621262
220305	220305	220796	220796	+	ilvH	NGK_0274	Metabolism	acetolactate synthase 3 regulatory subunit	72	51	0.334568
	220818	221156		+	-	NGK_0275	Hypothetical	hypothetical protein	132	123	0.450634
	221140	222249		+	-	NGK_0276	Metabolism	ketol-acid reductoisomerase	243	285	0.972206
	223363	222368		-	-	NGK_0277	Metabolism	ornithine carbamoyltransferase	23	96	0.0159772
	226090	223505	223505	-	-	NGK_0278	Metabolism	bifunctional aconitate hydratase 2/2-methylisocitrate dehydratase	166	275	0.63054
	226399	226238		-	-	NGK_0279	Hypothetical	hypothetical protein	4	13	1
	227474	226404		-	-	NGK_0280	Hypothetical	hypothetical protein	2	16	1
	228586	227471		-	-	NGK_0281	Hypothetical	hypothetical protein	23	30	0.91453
228575	228575	228757		+	-	NGK_0282	Hypothetical	hypothetical protein	56	67	0.799122
228760	228760	230166	230166	+	-	NGK_0283	Amino Acid Metabolism	AmpA	110	210	0.883383
	230169	230669		+	-	NGK_0284	DNA Metabolism	HolC protein	53	143	0.438879
	230929	231747		+	-	NGK_0285	Metabolism	putative peptidyl-prolylisomerase	154	299	0.839352
	231758	232480		+	-	NGK_0286	Metabolism	putative phosphoribosylglycinamidetransformylase	40	64	1
	232496	233167		+	-	NGK_0287	Hypothetical	hypothetical protein	41	34	0.479704
	233246	233707		+	-	NGK_0288	Hypothetical	hypothetical protein	58	56	0.551868
	234230	234946		+	-	NGK_0289	Regulator	GntR family transcriptional regulator	27	67	0.621262
	234943	235098		+	-	NGK_0290	Hypothetical	hypothetical protein	0	6	1
	235095	235997		+	-	NGK_0291	Hypothetical	hypothetical protein	30	49	1
	236040	236723		+	-	NGK_0292	Regulator	DeoR family transcriptional regulator	43	49	0.67386
	236798	236917		+	-	NGK_0293	Other	Sensor protein	14	23	0.797134
	236893	238614		+	-	NGK_0294	Metabolism	glutaminyl-tRNA synthetase	38	60	1
	238706	239662		+	-	NGK_0295	Metabolism	glutathione synthetase	37	91	0.472507
	239821	240204		+	-	NGK_0296	Regulator	protein DagK	5	97	8.093e-27
	240336	240809		+	-	NGK_0297	Hypothetical	hypothetical protein	425	293	0.204356
	240886	242037		+	mnmA	NGK_0298	Translation	tRNA-specific 2-thiouridylase MnmA	44	90	0.751093
	242108	243778		+	-	NGK_0299	Metabolism	putative long-chain-fatty-acid--CoA-ligase	20	31	1
	243765	243893		+	-	NGK_0300	Hypothetical	hypothetical protein	0	25	0
	243890	245524		+	pyrG	NGK_0301	Metabolism	CTP synthetase	62	121	0.736978
	245678	245532		-	-	NGK_0302	Hypothetical	hypothetical protein	0	2	1
	245666	246319		+	-	NGK_0303	Transposase	IS1016 transposase	12	13	1
	246619	246476		-	-	NGK_0304	Hypothetical	hypothetical protein	7	11	1
	246684	246815		+	-	NGK_0305	Hypothetical	hypothetical protein	0	29	1
	246498	246316		-	-	NGK_0306	Hypothetical	hypothetical protein	0	8	1
	247945	246812		-	-	NGK_0307	DNA Metabolism	DNA cytosine methyltransferase M.NgoMIII	2	111	0
	248590	247949		-	-	NGK_0308	DNA Metabolism	restriction endonuclease R.NgoMIII	7	74	6.38328e-09
	251610	248608		-	uvrA	NGK_0309	DNA Metabolism	excinuclease ABC subunit A	12	18	1
	251611	252390		+	-	NGK_0310	Metabolism	phosphatidylserine decarboxylase	26	71	0.434915
	252830	252958		+	-	NGK_0311	Hypothetical	hypothetical protein	3	36	1.52362e-18
	255224	252930		-	-	NGK_0312	Iron	putative TonB-dependent receptor protein	43	33	0.315048
	255617	256207		+	-	NGK_0313	Metabolism	anthranilate synthase component II	110	78	0.220731
	256253	257299		+	trpD	NGK_0314	Metabolism	anthranilate phosphoribosyltransferase	34	30	0.437404
	257962	257513		-	-	NGK_0315	Transposase	IS1106 transposase	60	1	0
	259224	258106		-	-	NGK_0316	DNA Metabolism	Histone deacetylase family protein	16	7	0.0900441
	259355	259621		+	-	NGK_0317	Hypothetical	hypothetical protein	264	231	0.363595
259830	259830	261686		+	secD	NGK_0318	Transport	preprotein translocase subunit SecD	87	126	1
261690	261690	262625	262625	+	secF	NGK_0319	Transport	preprotein translocase subunit SecF	70	144	0.784931
262823	262830	263099	263099	+	rpsO	NGK_0320	Translation	30S ribosomal protein S15	1170	5931	0.000927749
	263241	263447		+	-	NGK_0321	Transport	Spermidine/putrescine ABC transporter, ATP-binding protein	31	52	1
	263473	264501		+	-	NGK_0322	Transport	Spermidine/putrescine ABC transporter, ATP-binding protein	59	118	0.792607
	264517	265482		+	-	NGK_0323	Transport	Spermidine/putrescine ABC transporter, permease protein	65	147	0.621824
	265482	266369		+	-	NGK_0324	Transport	Spermidine/putrescine ABC transporter, permease protein	47	221	0.000656295
	266496	267791		+	-	NGK_0325	Energy Metabolism	putative oxidoreductase	3	14	1
	269351	267885		-	-	NGK_0326	Transport	putative transporter, ammonium	25	61	0.457706
	269652	269524		-	-	NGK_0327	Hypothetical	hypothetical protein	0	1	1
271063	271063	269804		-	rho	NGK_0328	Transcription	transcription termination factor Rho	110	161	1
	271137	271283		+	-	NGK_0329	Hypothetical	hypothetical protein	0	7	1
273685	273668	271284	271284	-	-	NGK_0330	Metabolism	phosphoenolpyruvate synthase	382	347	1
	273673	273936		+	-	NGK_0331	Metabolism	Myo-inositol transport system permease	1	5	1
	274023	274676		+	-	NGK_0332	Transposase	IS1016 transposase	11	7	1
	274802	275623		+	-	NGK_0333	Hypothetical	hypothetical protein	18	50	0.44928
	276419	275709		-	-	NGK_0334	Metabolism	putative phosphatase	19	21	0.694779
	277236	276409		-	-	NGK_0335	Hypothetical	hypothetical protein	5	16	1
	277472	278242		+	-	NGK_0336	Lipoprotein	LolA protein	28	12	0.0900441
	278423	278295		-	-	NGK_0337	Hypothetical	hypothetical protein	0	0	1
	278455	279654		+	-	NGK_0338	Transport	Spermidine/putrescine ABC transporter, periplasmic spermidine/putrescine-binding protein	93	102	0.646399
	280023	280781		+	-	NGK_0339	Metabolism	putative sugar transferase	36	132	0.0536861
280796	280822	281352	281352	+	-	NGK_0340	Hypothetical	hypothetical protein	214	134	0.123024
	283115	281520		-	prfC	NGK_0341	Membrane	peptide chain release factor 3	34	44	1
	283617	283222		-	hisI	NGK_0342	Metabolism	phosphoribosyl-AMP cyclohydrolase	26	21	0.583593
	284415	283648		-	-	NGK_0343	Metabolism	imidazole glycerol phosphate synthase subunit HisF	10	22	1
	285836	285198		-	hisH	NGK_0344	Metabolism	imidazole glycerol phosphate synthase subunit HisH	7	44	0.0105733
	285165	284428		-	-	NGK_0345	Metabolism	1-(5-phosphoribosyl)-5-[(5-phosphoribosylamino)methylideneamino] imidazole-4-carboxamide isomerase	24	46	1
	287484	287621		+	-	NGK_0346	Hypothetical	hypothetical protein	0	0	1
	287468	285966		-	-	NGK_0347	Metabolism	putative phosphotransacetylase	79	141	0.997497
	288711	287653		-	fbpC	NGK_0348	Iron	Fe(3+) ions import ATP-binding protein fbpC	40	7	3.1432e-10
	290261	288732		-	fbpB	NGK_0349	Transport	ABC transporter permease	37	18	0.0542256
291312	291312	290317	290317	-	fbpA	NGK_0350	Iron	Major ferric iron-binding protein	406	121	5.41213e-06
	291438	291698		+	-	NGK_0351	Amino Acid Metabolism	Twin-arginine translocation pathway signal	0	0	1
	292044	291703		-	-	NGK_0352	Hypothetical	hypothetical protein	14	64	0.0938419
	292410	292102		-	-	NGK_0353	Metabolism	argininosuccinate lyase	18	54	0.461842
	293477	292395		-	-	NGK_0354	Metabolism	argininosuccinate lyase	75	65	0.363595
	294365	293496		-	-	NGK_0355	Metabolism	UTP-glucose-1-phosphate uridylyltransferase	70	106	1
	294992	294393		-	-	NGK_0356	Metabolism	putative deoxyribonucleotide triphosphate pyrophosphatase	19	22	0.747622
	295218	294985		-	-	NGK_0357	Hypothetical	hypothetical protein	114	49	0.0542256
295907	295907	295326		-	-	NGK_0358	Metabolism	inorganic pyrophosphatase	338	672	0.63054
	296419	295961		-	ntpA	NGK_0359	Metabolism	dATP pyrophosphohydrolase	0	15	1
296969	296969	298855		+	-	NGK_0360	Replication	MafB1 protein	49	77	1
	300424	300540		+	-	NGK_0361	Hypothetical	hypothetical protein	0	66	1
	302037	300580		-	-	NGK_0362	Transport	putative transport protein, potassium	5	5	1
	302882	302052		-	apaH	NGK_0363	Metabolism	diadenosine tetraphosphatase	38	34	0.469709
	303348	302959		-	-	NGK_0364	Metabolism	Ribonuclease, putative	63	29	0.0872906
	304022	303495		-	-	NGK_0365	Membrane	outer membrane protein	70	67	0.479704
	304124	304327		+	-	NGK_0366	Membrane	Periplasmic binding protein	0	3	1
	304477	304319		-	-	NGK_0367	Metabolism	Beta-glucosidase	0	5	1
	305640	304465		-	-	NGK_0368	Metabolism	coproporphyrinogen III oxidase	6	8	1
	308168	305697		-	-	NGK_0369	DNA Metabolism	putative DNA ligase	12	14	1
	309597	308302	308302	-	-	NGK_0370	Hypothetical	hypothetical protein	102	118	0.637333
	310354	309782		-	-	NGK_0371	Metabolism	N-acetyl-anhydromuranmyl-L-alanine amidase	22	25	0.746586
	310438	311433		+	-	NGK_0372	Membrane	Periplasmic protein	24	39	1
	311493	312113		+	tmk	NGK_0373	Metabolism	thymidylate kinase	20	43	0.963562
	312335	313615	313615	+	-	NGK_0374	Metabolism	Malate oxidoreductase	128	142	0.781978
	313770	313931		+	-	NGK_0375	Hypothetical	hypothetical protein	23	5	0.0146751
	313978	315048		+	lpxK	NGK_0376	Metabolism	tetraacyldisaccharide 4'-kinase	28	18	0.317202
	315248	315787	315787	+	-	NGK_0377	Membrane	Periplasmic protein	76	119	1
316009	316009	316191		+	-	NGK_0378	Hypothetical	hypothetical protein	376	445	0.885609
	316188	316949	316949	+	-	NGK_0379	Metabolism	3-deoxy-manno-octulosonate cytidylyltransferase	112	136	0.983921
	316972	317268		+	-	NGK_0380	Hypothetical	hypothetical protein	51	29	0.308266
	317290	317487		+	-	NGK_0381	Hypothetical	hypothetical protein	0	33	1
	317465	317581		+	-	NGK_0382	Hypothetical	hypothetical protein	1	3	1
	317968	318795	318795	+	trpA	NGK_0383	Amino Acid Metabolism	tryptophan synthase subunit alpha	149	187	0.833136
	318832	319704	319704	+	-	NGK_0384	Metabolism	acetyl-CoA carboxylase subunit beta	73	98	1
	320375	319764		-	-	NGK_0385	Hypothetical	hypothetical protein	30	17	0.261345
	320483	320707	320707	+	-	NGK_0386	Hypothetical	hypothetical protein	137	77	0.194418
	320905	320741		-	-	NGK_0387	Hypothetical	hypothetical protein	31	39	1
	320975	321124		+	-	NGK_0388	Lipoprotein	Lipoprotein	17	37	1
	321805	321125		-	-	NGK_0389	Hypothetical	hypothetical protein	7	8	1
321946	321946	321827	321827	-	-	NGK_0390	Hypothetical	hypothetical protein	78	91	0.79111
	322167	322367		+	-	NGK_0391	Lipoprotein	putative lipoprotein	7	12	1
	322428	323462		+	-	NGK_0392	Metabolism	dihydroorotase	0	3	1
	323966	323541		-	nusB	NGK_0393	Transcription	transcription antitermination protein NusB	22	31	0.876036
	324520	324044	324044	-	ribH	NGK_0394	Metabolism	6,7-dimethyl-8-ribityllumazine synthase	175	192	0.718646
	324890	324567		-	-	NGK_0395	Hypothetical	hypothetical protein	64	61	0.583593
	325030	324887		-	-	NGK_0396	Hypothetical	hypothetical protein	3	5	1
	325058	325777		+	rnc	NGK_0397	Metabolism	ribonuclease III	6	42	0.000927661
	325806	326747		+	era	NGK_0398	Metabolism	GTP-binding protein Era	26	35	1
	326900	327064		+	-	NGK_0399	Iron	lactoferrin binding protein B	0	0	1
	327103	329088		+	lbpB	NGK_0400	Iron	lactoferrin binding protein B	22	58	0.330008
	329085	331916		+	lbpA	NGK_0401	Iron	lactoferrin receptor	9	33	0.0505901
	331937	332062		+	-	NGK_0402	Hypothetical	hypothetical protein	10	18	1
	333016	332390		-	-	NGK_0403	Metabolism	N-(5'-phosphoribosyl)anthranilate isomerase	0	7	1
	333566	333075		-	greB	NGK_0404	Transcription	transcription elongation factor GreB	5	14	1
	335210	333666		-	-	NGK_0405	Metabolism	amidophosphoribosyltransferase	37	63	1
	335394	335233		-	-	NGK_0406	Hypothetical	hypothetical protein	32	24	1
	335901	335404		-	-	NGK_0407	Metabolism	putative bacteriocin production protein	49	46	0.563115
	336934	335894		-	-	NGK_0408	Hypothetical	hypothetical protein	36	70	1
	338222	336948		-	-	NGK_0409	Metabolism	FolC protein	66	88	1
	338693	338253		-	-	NGK_0410	Metabolism	folI protein	48	109	0.788387
	339057	338698		-	-	NGK_0411	Hypothetical	hypothetical protein	129	140	0.660648
	339858	339130	339130	-	-	NGK_0412	Transport	amino acid permease	100	101	0.523766
	340469	339900	339900	-	-	NGK_0413	Hypothetical	hypothetical protein	62	153	0.467431
	341035	340466		-	-	NGK_0414	Hypothetical	hypothetical protein	33	93	0.420563
	341829	341050		-	ksgA	NGK_0415	Metabolism	dimethyladenosine transferase	137	117	0.416023
	342137	341973		-	-	NGK_0416	Hypothetical	hypothetical protein	31	10	0.169186
	342150	342734		+	-	NGK_0417	Hypothetical	hypothetical protein	1	0	1
	342817	344019	344019	+	-	NGK_0418	Amino Acid Metabolism	tryptophan synthase subunit beta	42	45	0.604618
348876	348876	344095	344095	-	-	NGK_0419	Metabolism	IgA-specific metalloendopeptidase	78	116	1
	349178	349032		-	-	NGK_0420	Hypothetical	hypothetical protein	0	0	1
	349202	351481		+	-	NGK_0421	Transport	ComA protein	6	4	1
352354	352354	351551	351551	-	-	NGK_0422	Transport	ComL, competence lipoprotein	263	365	1
	352353	353477		+	-	NGK_0423	Translation	protein RluD	14	32	0.891497
	353484	353633		+	-	NGK_0424	Hypothetical	hypothetical protein	23	2	2.10722e-23
	354448	353630		-	-	NGK_0425	Transport	transporter	34	23	0.341705
	354483	354629		+	-	NGK_0426	Hypothetical	hypothetical protein	0	2	1
	355013	354654		-	-	NGK_0427	Hypothetical	hypothetical protein	0	0	1
	355031	355810		+	-	NGK_0428	Hypothetical	hypothetical protein	19	16	0.530741
	355863	356342		+	-	NGK_0429	Lipoprotein	Rare lipoprotein B, putative	18	35	1
	356344	357342		+	holA	NGK_0430	Replication	DNA polymerase III subunit delta	47	55	0.81646
	357463	357882	357882	+	-	NGK_0431	Hypothetical	hypothetical protein	44	113	0.573067
	357907	358473		+	-	NGK_0432	Membrane	Membrane protein	39	75	1
	359448	358564		-	-	NGK_0433	Hypothetical	hypothetical protein	55	82	1
	359650	359486		-	-	NGK_0434	Hypothetical	hypothetical protein	0	12	1
	359976	360122		+	-	NGK_0435	Hypothetical	hypothetical protein	0	0	1
361053	361053	360181	360181	-	-	NGK_0436	Transcription	RNA polymerase factor sigma-32	272	976	0.0332498
	362846	361308		-	lnt	NGK_0437	Metabolism	apolipoprotein N-acyltransferase	3	10	1
	363679	362915		-	-	NGK_0438	Hypothetical	hypothetical protein	21	62	0.372612
	363850	365580		+	-	NGK_0439	Transport	potassium/proton antiporter	79	80	0.501442
	366131	365577		-	-	NGK_0440	Hypothetical	hypothetical protein	23	10	0.182837
	367317	366235		-	hemH	NGK_0441	Transport	ferrochelatase	18	14	0.464819
368442	368442	367327	367327	-	tgt	NGK_0442	Metabolism	queuine tRNA-ribosyltransferase	45	91	0.781272
	368717	370663		+	thrS	NGK_0443	Translation	threonyl-tRNA synthetase	114	476	0.0060006
	370798	371202	371202	+	-	NGK_0444	Translation	translation initiation factor 3	78	317	0.0160964
	371268	371546	371546	+	-	NGK_0445	Translation	50S ribosomal protein L35	303	659	0.560204
	371559	371918	371918	+	rplT	NGK_0446	Translation	50S ribosomal protein L20	741	1140	1
371963	371963	372082		+	-	NGK_0447	Hypothetical	hypothetical protein	86	261	0.369604
372093	372093	373148		+	pheS	NGK_0448	Translation	phenylalanyl-tRNA synthetase subunit alpha	43	191	0.00142408
373165	373165	373578		+	-	NGK_0449	DNA Metabolism	putative very-short-patch-repair endonuclease	35	51	1
373580	373580	373918		+	-	NGK_0450	Metabolism	methylase	83	115	1
	373896	374177	374177	+	-	NGK_0451	Hypothetical	hypothetical protein	131	616	0.00113058
	374183	374932		+	-	NGK_0452	Hypothetical	hypothetical protein	78	118	1
	375023	377386		+	pheT	NGK_0453	Translation	phenylalanyl-tRNA synthetase subunit beta	60	124	0.740818
	377460	377762		+	ihfA	NGK_0454	Regulator	integration host factor subunit alpha	118	218	1
	377746	378054		+	-	NGK_0455	Hypothetical	hypothetical protein	284	495	1
	378230	378715		+	fxsA	NGK_0456	DNA Metabolism	FxsA protein	2	20	0.000222239
	379349	380650		+	-	NGK_0457	Metabolism	adenosylmethionine-8-amino-7-oxononanoate aminotransferase	33	27	0.370073
	380647	381294		+	bioD	NGK_0458	Metabolism	dithiobiotin synthetase	24	20	0.546114
	381309	381785		+	-	NGK_0459	Hypothetical	hypothetical protein	5	22	0.182866
	382306	383196		+	ubiA	NGK_0460	Metabolism	4-hydroxybenzoate octaprenyltransferase	31	45	1
	383381	383830		+	-	NGK_0461	Regulator	PTS system, nitrogen regulatory IIA protein	34	59	1
	383834	384796		+	-	NGK_0462	Metabolism	HPr kinase/phosphorylase	74	150	0.888707
	384777	385631		+	-	NGK_0463	Hypothetical	hypothetical protein	81	106	1
	385776	385645		-	-	NGK_0464	Hypothetical	hypothetical protein	0	0	1
	385787	386653		+	rbgA	NGK_0465	Translation	ribosomal biogenesis GTPase	18	30	1
	386754	387356		+	-	NGK_0466	Replication	Segregation and condensation protein B	31	38	0.829096
	387558	389213		+	-	NGK_0467	DNA Metabolism	RecN	55	106	0.875372
	389875	390024		+	-	NGK_0468	Hypothetical	hypothetical protein	0	8	1
	391640	390021		-	-	NGK_0469	Hypothetical	hypothetical protein	7	0	1
	391736	392128		+	-	NGK_0470	Hypothetical	hypothetical protein	43	130	0.291901
	392171	392908		+	ubiE	NGK_0471	Metabolism	ubiquinone/menaquinone biosynthesis methyltransferase	50	63	0.947026
393128	393128	393607	393607	+	-	NGK_0472	Hypothetical	hypothetical protein	1379	410	0.00013115
393618	393618	393749	393749	+	-	NGK_0473	Hypothetical	hypothetical protein	9859	8	0
	394229	393735		-	-	NGK_0474	Metabolism	HppK protein	14	25	1
	394613	394239		-	-	NGK_0475	Regulator	Regulator	8	8	1
	394843	394667		-	-	NGK_0476	Hypothetical	hypothetical protein	0	6	1
	395227	394874		-	-	NGK_0477	Hypothetical	hypothetical protein	94	45	0.0945722
395732	395732	395601	395601	-	-	NGK_0478	Hypothetical	hypothetical protein	217	611	0.313956
	395593	395318	395318	-	-	NGK_0479	Hypothetical	hypothetical protein	617	1931	0.0792387
	396678	395740		-	-	NGK_0480	Metabolism	putative D-alanyl-D-alanine-endopeptidase	47	61	1
	396999	397439		+	-	NGK_0481	Iron	Bacterioferritin comigratory protein	119	81	0.220731
	397491	398366		+	-	NGK_0482	Amino Acid Metabolism	XerD protein	26	30	0.688945
	398538	398738	398738	+	-	NGK_0483	Energy Metabolism	putative ferredoxin	109	165	1
	398847	398722		-	-	NGK_0484	Hypothetical	hypothetical protein	2	43	6.40894e-106
	398874	399137		+	-	NGK_0485	Energy Metabolism	Thioredoxin	7	7	1
	400359	399508		-	-	NGK_0486	Energy Metabolism	putative reductase	76	44	0.101526
400468	400468	401427	401427	+	-	NGK_0487	Metabolism	phosphoribosylaminoimidazole-succinocarboxamide synthase	93	93	0.551478
	401459	401674		+	-	NGK_0488	Hypothetical	hypothetical protein	186	187	0.524453
	401664	403784	403784	+	-	NGK_0489	Metabolism	polynucleotide phosphorylase	108	236	0.466204
	404525	403857		-	-	NGK_0490	Hypothetical	hypothetical protein	19	15	0.49637
	404836	404522		-	-	NGK_0491	Hypothetical	hypothetical protein	11	17	1
	404973	405824		+	dapF	NGK_0492	Metabolism	diaminopimelate epimerase	37	44	0.754819
	405821	406426		+	-	NGK_0493	Membrane	membrane protein	1	24	2.6908e-27
	406622	407554		+	-	NGK_0494	Metabolism	cysteine synthase	288	518	0.818664
	407612	407959		+	-	NGK_0495	Hypothetical	hypothetical protein	36	15	0.163432
	407938	408558		+	-	NGK_0496	Membrane	putative integral membrane protein	20	17	0.592642
	408552	408770		+	-	NGK_0497	Membrane	putative integral membrane protein	6	14	1
	408816	408965		+	-	NGK_0498	Hypothetical	hypothetical protein	1	6	1
	409028	409201		+	-	NGK_0499	Hypothetical	hypothetical protein	5	3	1
	410405	409401		-	-	NGK_0500	Hypothetical	hypothetical protein	15	74	0.00291853
	412359	410566		-	-	NGK_0501	Metabolism	GTP-binding protein LepA	86	126	1
	413313	412501		-	-	NGK_0502	Metabolism	putative nucleoside phosphorylase	8	29	0.18386
413341	413370	414500	414507	+	-	NGK_0503	Pilin	Twitching motility protein	377	384	0.681895
	414534	415511	415511	+	-	NGK_0504	Replication	DNA polymerase III subunit delta'	96	188	0.785513
	415515	415865		+	-	NGK_0505	Pilin	putative type 4 pilus biogenesis protein	132	412	0.126923
415870	415870	416649		+	-	NGK_0506	DNA Metabolism	Mg-dependent DNase	104	253	0.352947
	416910	416686		-	-	NGK_0507	Hypothetical	hypothetical protein	0	0	1
	416991	417302		+	-	NGK_0508	Energy Metabolism	protein GrlA	272	275	0.566357
	417302	417418		+	-	NGK_0509	Hypothetical	hypothetical protein	105	24	0.00239712
	417408	418034		+	upp	NGK_0510	DNA Metabolism	uracil phosphoribosyltransferase	86	127	1
	418057	418377		+	-	NGK_0511	Hypothetical	hypothetical protein	36	121	0.237644
	418546	419193		+	-	NGK_0512	Hypothetical	hypothetical protein	61	121	0.896426
	419217	420041		+	-	NGK_0513	Hypothetical	hypothetical protein	33	148	0.00573485
	420041	421009		+	-	NGK_0514	Hypothetical	hypothetical protein	12	56	0.0125188
	421288	421713		+	-	NGK_0515	Hypothetical	hypothetical protein	25	100	0.0835973
	421731	422495		+	hemD	NGK_0516	Metabolism	uroporphyrinogen-III synthase	9	50	0.00666894
	422507	423841		+	-	NGK_0517	Metabolism	uroporphyrin-III C-methyltransferase	67	112	1
	423838	425055		+	-	NGK_0518	Iron	HemY protein	38	65	1
	425130	426194		+	hemE	NGK_0519	Metabolism	uroporphyrinogen decarboxylase	28	78	0.352857
	428146	426257		-	-	NGK_0520	DNA Metabolism	Putative stress-sensitive restriction system protein	37	8	7.65197e-08
	429184	428147		-	-	NGK_0521	DNA Metabolism	restriction endonuclease R.NgoVII	58	6	7.27194e-31
430224	430224	429181		-	-	NGK_0522	DNA Metabolism	site-specific DNA-methyltransferase M.NgoVII	60	11	1.12273e-11
	430712	432091		+	-	NGK_0523	DNA Metabolism	DNA repair protein RadA	21	30	1
	432129	432284		+	-	NGK_0524	Hypothetical	hypothetical protein	18	0	1
	432746	432366		-	-	NGK_0525	Membrane	Periplasmic protein	1	20	1.06511e-21
	432763	432942		+	-	NGK_0526	Hypothetical	hypothetical protein	1	2	1
	433329	432970		-	-	NGK_0527	Membrane	Putative periplasmic protein	2	13	1
	436970	433368		-	-	NGK_0528	DNA Metabolism	putative exodeoxyribonuclease	8	14	1
	438165	437047		-	-	NGK_0529	Hypothetical	hypothetical protein	37	26	0.290245
438240	438240	439067		+	-	NGK_0530	Transport	amino acid ABC transporter substrate-binding protein	188	491	0.245404
	439057	439773		+	-	NGK_0531	Transport	amino acid permease	42	86	0.99784
439783	439783	440538	440538	+	-	NGK_0532	Transport	amino acid ABC transporter ATP-binding protein	57	142	0.420563
	441976	440594		-	-	NGK_0533	Metabolism	protein Pgm	56	58	0.583593
	442653	442144	442144	-	-	NGK_0534	Metabolism	putative peptidyl-prolyl cis-trans isomerase B	105	196	0.918855
	444188	442773		-	-	NGK_0535	Transport	putative transport protein	20	17	0.463838
	444982	444776		-	-	NGK_0536	Metabolism	Putative ring dioxygenase subunit beta	0	29	1
	444779	444417		-	-	NGK_0537	Hypothetical	hypothetical protein	0	14	1
	445621	445043	445043	-	-	NGK_0538	Translation	peptidyl-tRNA hydrolase	89	154	1
	445952	445674		-	-	NGK_0539	Other	Protein rnfH	8	27	0.315048
	446382	445945		-	-	NGK_0540	Hypothetical	hypothetical protein	30	74	0.718646
448565	448565	446598		-	-	NGK_0541	Replication	cell division protein FtsH	131	232	0.846082
	449249	448629		-	-	NGK_0542	Replication	putative cell division protein	57	79	1
449323	449323	449643	449643	+	-	NGK_0543	Hypothetical	hypothetical protein	68	316	0.00374188
	449653	449799		+	-	NGK_0544	Hypothetical	hypothetical protein	11	47	0.172926
	449827	450828	450828	+	-	NGK_0545	Metabolism	delta-aminolevulinic acid dehydratase	132	145	0.569811
	452049	450892		-	-	NGK_0546	Metabolism	putative lyase	46	38	0.348074
452153	452153	453025	453025	+	-	NGK_0547	Metabolism	putative GTP cyclohydrolase	96	170	1
	453222	453887	453887	+	-	NGK_0548	Energy Metabolism	putative oxidoreductase, NAD(P)H-flavin	101	109	0.63054
	454700	453942		-	-	NGK_0549	Translation	RNA-binding protein	52	82	1
	455615	454725		-	ppnK	NGK_0550	Metabolism	inorganic polyphosphate/ATP-NAD kinase	10	27	0.523577
	456201	455635		-	-	NGK_0551	Hypothetical	hypothetical protein	121	168	1
	457027	456251		-	-	NGK_0552	Hypothetical	hypothetical protein	16	7	0.236697
	457726	457082		-	-	NGK_0553	Regulator	putative TetR-family transcriptional regulator	41	83	1
	458784	457744		-	murB	NGK_0554	Metabolism	UDP-N-acetylenolpyruvoylglucosamine reductase	19	30	1
	460207	458828		-	-	NGK_0555	Host Interactions	multidrug efflux protein	19	42	0.872641
	460568	460374		-	-	NGK_0556	Regulator	transcriptional regulatory protein	0	0	1
	460542	461693		+	hisZ	NGK_0557	Translation	ATP phosphoribosyltransferase	121	210	1
	461792	463096	463096	+	-	NGK_0558	Metabolism	adenylosuccinate synthetase	125	85	0.23543
	463207	463335		+	-	NGK_0559	Hypothetical	hypothetical protein	0	0	1
	464171	463332	463332	-	-	NGK_0560	Stress	heat shock protein HtpX	157	180	0.628231
	464284	464168		-	-	NGK_0561	Stress	heat shock protein HtpX	80	18	0.00287993
	464386	465033		+	adk	NGK_0562	Metabolism	adenylate kinase	139	124	0.434865
	465557	466297	466297	+	-	NGK_0563	Metabolism	orotidine 5'-phosphate decarboxylase	104	97	0.438997
	466353	467315		+	-	NGK_0564	Metabolism	putative sugar kinase / ADP-heptose synthase	19	53	0.452041
	467331	468383		+	-	NGK_0565	Metabolism	ADP-L-glycero-D-manno-heptose-6-epimerase	35	96	0.285207
	468458	470002		+	-	NGK_0566	DNA Metabolism	Type I restriction enzyme EcoR124II M protein	17	20	0.781978
	470118	470969		+	dinD	NGK_0567	Stress	DNA-damage-inducible protein D	67	89	1
	471133	470981		-	-	NGK_0568	Hypothetical	hypothetical protein	0	2	1
	471136	471327		+	-	NGK_0569	DNA Metabolism	Type i restriction enzyme EcoR124II specificity protein	11	164	1.98386e-18
	471596	471459		-	-	NGK_0570	Other	Sensor protein	0	0	1
	471599	471751		+	-	NGK_0571	DNA Metabolism	putative type I specificity subunit HsdS	28	16	0.665737
	471723	472346		+	-	NGK_0572	DNA Metabolism	Type I restriction-modification system specificity determinant	0	8	1
	472577	475675		+	-	NGK_0573	Metabolism	putative type I site-specific deoxyribonuclease	12	40	0.123024
	478006	475715		-	-	NGK_0574	Metabolism	protein ClpA	20	24	0.792607
	478421	478008		-	clpS	NGK_0575	Metabolism	ATP-dependent Clp protease adaptor protein ClpS	31	20	0.415902
	478555	478758		+	-	NGK_0576	Stress	cold-shock domain family protein	875	1502	1
	480388	479057		-	-	NGK_0577	Stress	PmbA protein	39	39	0.532293
480458	480458	481048	481048	+	-	NGK_0578	Hypothetical	hypothetical protein	124	503	0.00789463
	481083	481808		+	-	NGK_0579	Metabolism	putative thiosulfate sulfur transferase	80	77	0.481869
	481877	483577		+	-	NGK_0580	DNA Metabolism	RecJ	11	41	0.0731979
	483858	483697		-	-	NGK_0581	DNA Metabolism	DEAD/DEAH box helicase	0	0	1
	483935	485293		+	-	NGK_0582	DNA Metabolism	PcnB	38	89	0.492868
485466	485466	485789		+	-	NGK_0583	Membrane	Periplasmic protein	170	143	0.355288
	486847	485894		-	-	NGK_0584	Stress	PhoH-related protein	18	18	0.646157
	487430	486873		-	-	NGK_0585	Metabolism	putative glycosyl transferase	2	2	1
	488080	487778		-	-	NGK_0586	Metabolism	RfaG protein	0	8	1
	487793	487458		-	-	NGK_0587	Hypothetical	hypothetical protein	29	1	1.04203e-241
	488212	488916		+	-	NGK_0588	Hypothetical	hypothetical protein	33	101	0.27922
	489548	488982		-	dcd	NGK_0589	Metabolism	deoxycytidine triphosphate deaminase	7	34	0.0964879
	489999	489643		-	-	NGK_0590	Hypothetical	hypothetical protein	7	9	1
	490983	490084		-	rdgC	NGK_0591	DNA Metabolism	recombination associated protein	11	50	0.0276701
	492471	491014		-	engA	NGK_0592	Metabolism	GTP-binding protein EngA	30	73	0.456855
	493250	492621		-	-	NGK_0593	Hypothetical	hypothetical protein	37	91	0.603137
	494516	493251		-	hisS	NGK_0594	Translation	histidyl-tRNA synthetase	58	199	0.0465041
	494668	494513		-	-	NGK_0595	Hypothetical	hypothetical protein	17	82	0.0672241
	495330	494674		-	-	NGK_0596	Hypothetical	hypothetical protein	6	6	1
	495610	495386		-	-	NGK_0597	Hypothetical	hypothetical protein	1	15	1
	495977	495840		-	-	NGK_0598	Hypothetical	hypothetical protein	0	12	1
	496158	496045		-	-	NGK_0599	Hypothetical	hypothetical protein	0	0	1
	497908	497705		-	-	NGK_0600	Hypothetical	hypothetical protein	0	0	1
	498486	497944		-	-	NGK_0601	Hypothetical	hypothetical protein	0	2	1
	498651	499574		+	-	NGK_0602	Metabolism	pseudouridine synthase	13	18	0.868857
	500294	499653		-	-	NGK_0603	Hypothetical	hypothetical protein	14	34	0.679633
	501140	500349		-	-	NGK_0604	Metabolism	spermidine synthase	26	19	0.439831
	501523	502314		+	panB	NGK_0605	Metabolism	3-methyl-2-oxobutanoate hydroxymethyltransferase	60	84	1
	502304	502480		+	-	NGK_0606	Hypothetical	hypothetical protein	21	93	0.130688
	502494	503273		+	panC	NGK_0607	Amino Acid Metabolism	pantoate--beta-alanine ligase	32	47	1
	503594	505438		+	-	NGK_0608	Hypothetical	hypothetical protein	46	77	1
	505470	506159		+	lolB	NGK_0609	Membrane	outer membrane lipoprotein LolB	51	91	1
	506169	507014		+	ipk	NGK_0610	Metabolism	4-diphosphocytidyl-2-C-methyl-D-erythritol kinase	96	234	0.34613
	507374	508336	508336	+	-	NGK_0611	Metabolism	ribose-phosphate pyrophosphokinase	142	293	0.73587
508400	508403	508975	508991	+	-	NGK_0612	Translation	50S ribosomal protein L25	609	1685	0.242769
	510426	509101		-	-	NGK_0613	Host Interactions	Penicillin-binding protein	22	35	1
	510419	511945		+	-	NGK_0614	Amino Acid Metabolism	threonine dehydratase	63	68	0.672279
	513077	512001		-	-	NGK_0615	Transport	ABC transporter ATP-binding protein	4	1	1
	514039	513218		-	-	NGK_0616	Transport	putative ABC transporter	0	0	1
	514992	514228		-	-	NGK_0617	Transport	sulfate ABC transporter, permease protein	0	8	1
	515243	515575		+	-	NGK_0618	Hypothetical	hypothetical protein	11	42	0.242483
	515911	516414		+	-	NGK_0619	Membrane	membrane protein	222	310	1
	517227	516646		-	-	NGK_0620	Stress	Fe-superoxide dismutase SodB	69	79	0.707536
517240	517240	517419		+	-	NGK_0621	Hypothetical	hypothetical protein	80	49	0.351483
	517391	518794		+	-	NGK_0622	Replication	replicative DNA helicase	57	58	0.583593
	519325	519714	519714	+	-	NGK_0623	Hypothetical	hypothetical protein	85	236	0.292204
	519746	520360		+	-	NGK_0624	Pilin	putative type IV pilus assembly protein PilV	216	357	1
	520357	521316		+	-	NGK_0625	Hypothetical	hypothetical protein	141	559	0.0148206
	521295	521906	521906	+	-	NGK_0626	Pilin	type IV pilus assembly protein PilX	281	462	1
	521908	522381	522381	+	-	NGK_0627	Pilin	Putative type IV pilin-like protein	296	369	0.931426
	522759	522451		-	-	NGK_0628	Hypothetical	hypothetical protein	3	0	1
	523112	522756		-	-	NGK_0629	Transport	AzlC-like protein	0	0	1
	523407	523126		-	-	NGK_0630	Transport	AzlC-like protein	0	0	1
	523633	524085	524085	+	dut	NGK_0631	Metabolism	deoxyuridine 5'-triphosphate nucleotidohydrolase	110	253	0.524453
	524157	525344	525344	+	-	NGK_0632	Metabolism	succinyldiaminopimelate transaminase	57	73	1
	525500	526279		+	-	NGK_0633	Hypothetical	hypothetical protein	13	17	0.829096
526727	526727	526849		+	-	NGK_0634	Hypothetical	hypothetical protein	39	8	0.000971143
	527032	528009		+	-	NGK_0635	Phage Associated	Putative Phage integrase	24	12	0.135875
	527052	526846		-	-	NGK_0636	Host Interactions	Myb protein	0	0	1
	528607	528365		-	-	NGK_0637	Phage Associated	putative phage associated protein	5	18	0.309716
	529512	528829		-	-	NGK_0638	Phage Associated	putative phage associated protein	15	16	0.736215
	530101	529523		-	-	NGK_0639	Phage Associated	putative phage associated protein	4	3	1
	530385	530170		-	-	NGK_0640	Phage Associated	putative phage associated protein	10	15	1
	530928	530437		-	-	NGK_0641	Phage Associated	putative phage associated protein	3	27	1.77871e-06
	531149	530925		-	-	NGK_0642	Phage Associated	putative phage associated protein	3	35	3.44211e-10
	531933	531247		-	-	NGK_0643	Phage Associated	putative phage associated protein	3	14	1
	532163	532002		-	-	NGK_0644	Phage Associated	putative phage associated protein	12	14	1
	532193	532657		+	-	NGK_0645	Hypothetical	hypothetical protein	0	0	1
	533824	533348		-	-	NGK_0646	Phage Associated	putative phage associated protein	1	14	1
	534057	533857		-	-	NGK_0647	Phage Associated	putative phage associated protein	28	28	1
	534668	534255	534255	-	-	NGK_0648	Phage Associated	putative phage associated protein	87	88	0.530277
	535102	534665		-	-	NGK_0649	Phage Associated	putative phage associated protein	149	90	0.123024
	535580	535143		-	-	NGK_0650	Phage Associated	putative phage associated protein	425	803	0.787436
	536359	535697	535697	-	-	NGK_0651	Phage Associated	Putative lambda repressor protein cI phage associated protein	85	90	0.619368
	536798	536953		+	-	NGK_0652	Phage Associated	putative phage associated protein	0	3	1
537118	537118	536930		-	-	NGK_0653	Phage Associated	putative phage associated protein	116	281	0.632512
	537291	537518		+	-	NGK_0654	Phage Associated	putative phage associated protein	1	5	1
	537515	537652		+	-	NGK_0655	Hypothetical	hypothetical protein	0	2	1
	537636	538700		+	-	NGK_0656	Phage Associated	putative phage associated protein	6	0	1
	538697	540058		+	-	NGK_0657	Metabolism	Putative replicative DNA helicase phage associated protein	2	1	1
	540075	540305		+	-	NGK_0658	Phage Associated	putative phage associated protein	0	0	1
	540328	540891		+	-	NGK_0659	Phage Associated	putative phage associated protein	3	5	1
	540888	541049		+	-	NGK_0660	Phage Associated	putative phage associated protein	0	0	1
	541275	541424		+	-	NGK_0661	Phage Associated	putative phage associated protein	0	1	1
	541560	542162		+	-	NGK_0662	Phage Associated	putative phage associated protein	1	0	1
	542155	542460		+	-	NGK_0663	Phage Associated	putative phage associated protein	1	0	1
	542457	542840		+	-	NGK_0664	Phage Associated	putative phage associated protein	0	4	1
	542831	543349		+	-	NGK_0665	Phage Associated	putative phage associated protein	0	2	1
	543456	543836		+	-	NGK_0666	Phage Associated	putative phage associated protein	6	5	1
	543836	544375		+	-	NGK_0667	Phage Associated	putative phage associated protein	10	10	1
	544356	545630		+	-	NGK_0668	Phage Associated	putative phage associated protein	1	4	1
	545630	547882		+	-	NGK_0669	Phage Associated	putative phage associated protein	4	4	1
	548119	549315		+	-	NGK_0670	Phage Associated	putative phage associated protein	0	1	1
	549312	556616		+	-	NGK_0671	Phage Associated	putative phage associated protein	0	2	1
	556661	557221		+	-	NGK_0672	Phage Associated	putative phage associated protein	3	4	1
	557242	558537		+	-	NGK_0673	Phage Associated	putative phage associated protein	9	8	1
	558607	559065		+	-	NGK_0674	Phage Associated	putative phage associated protein	0	4	1
	559071	559556		+	-	NGK_0675	Phage Associated	putative phage associated protein	36	18	0.183019
	559553	559828		+	-	NGK_0676	Hypothetical	hypothetical protein	6	4	1
	559819	560226		+	-	NGK_0677	Hypothetical	hypothetical protein	1	3	1
	560229	560378		+	-	NGK_0678	Phage Associated	putative phage associated protein	4	10	1
	561260	560415		-	-	NGK_0679	Phage Associated	putative phage associated protein	4	9	1
	561587	561420		-	-	NGK_0680	Hypothetical	hypothetical protein	1	64	0
	561821	561970		+	-	NGK_0681	Hypothetical	hypothetical protein	0	0	1
	562273	562067		-	-	NGK_0682	Hypothetical	hypothetical protein	1	0	1
	562527	562381		-	-	NGK_0683	Hypothetical	hypothetical protein	0	0	1
	562849	562547		-	-	NGK_0684	Hypothetical	hypothetical protein	4	40	6.48628e-07
565371	565371	563146	563146	-	-	NGK_0685	Metabolism	putative isocitrate dehydrogenase	89	147	1
	565611	565438		-	-	NGK_0686	Amino Acid Metabolism	serine/arginine repetitive matrix 2	0	0	1
	565701	566837		+	-	NGK_0687	Hypothetical	hypothetical protein	101	196	0.791074
	567438	566980		-	-	NGK_0688	Energy Metabolism	putative C-type cytochrome	26	28	0.704111
	567557	568378		+	-	NGK_0689	Energy Metabolism	putative oxidoreductase	16	29	1
568998	568998	568429		-	-	NGK_0690	Metabolism	putative acyl-CoA hydrolase	79	19	5.39073e-06
	569454	569591		+	-	NGK_0691	Hypothetical	hypothetical protein	28	21	1
	569754	569608		-	-	NGK_0692	Hypothetical	hypothetical protein	160	17	5.72438e-19
570506	570506	569796	569796	-	-	NGK_0693	Membrane	OpaD protein	311	527	1
	570770	570654		-	-	NGK_0694	Hypothetical	hypothetical protein	7	2	1
	572522	571005		-	-	NGK_0695	Host Interactions	putative serotype-1-specific antigen	38	87	0.567446
	573443	573234	573234	-	-	NGK_0696	Membrane	putative outer membrane peptidase	43	718	3.60703e-44
	573688	573443		-	-	NGK_0697	Transport	autotransporter serine protease (AusP)	209	712	0.0447706
	573881	573669		-	-	NGK_0698	Transport	autotransporter serine protease (AusP)	199	284	1
	574156	573878		-	-	NGK_0699	Host Interactions	putative serotype-1-specific antigen	79	86	0.646663
	574690	574343		-	-	NGK_0700	Replication	MafI protein	18	124	0.000100023
	575165	574842		-	-	NGK_0701	Hypothetical	hypothetical protein	31	51	1
	575302	575168		-	-	NGK_0702	Replication	MafB-like protein	14	75	0.02189
	575693	575514	575514	-	-	NGK_0703	Replication	protein MafB5	126	177	1
	576237	576112		-	-	NGK_0704	Hypothetical	hypothetical protein	15	47	0.416023
	578565	577159		-	-	NGK_0705	Replication	protein MafB2	21	58	0.370073
	578685	578819		+	-	NGK_0706	Hypothetical	hypothetical protein	0	0	1
	578923	578807		-	-	NGK_0707	Hypothetical	hypothetical protein	12	28	1
580342	580342	579473		-	-	NGK_0708	Replication	protein MafB5	67	73	0.645089
	581385	581513		+	-	NGK_0709	Hypothetical	hypothetical protein	0	0	1
	581984	581532	581532	-	-	NGK_0710	Replication	MAFB alternative C-terminus	39	311	2.35441e-10
	582871	582512		-	-	NGK_0711	Hypothetical	hypothetical protein	22	87	0.109716
	584593	583064		-	-	NGK_0712	Host Interactions	adhesin	20	94	0.00301952
585595	585595	584633	584633	-	-	NGK_0713	Host Interactions	adhesin	60	114	0.888265
	586042	585665		-	-	NGK_0714	Transposase	putative IS1016 transposase	31	107	0.197556
	586344	586150		-	-	NGK_0715	Hypothetical	hypothetical protein	11	22	1
	588415	586334		-	-	NGK_0716	Stress	protein CstA	50	39	0.344
588889	588889	589011		+	-	NGK_0717	Hypothetical	hypothetical protein	93	94	0.694779
	589816	589079		-	-	NGK_0718	Hypothetical	hypothetical protein	50	55	0.621262
	590017	590241		+	-	NGK_0719	Hypothetical	hypothetical protein	15	10	0.996717
	590238	591707		+	-	NGK_0720	Metabolism	putative succinate-semialdehyde dehydrogenase	28	10	0.00662675
	591818	592603		+	-	NGK_0721	Other	FimB protein	65	172	0.329916
592731	592731	592922		+	-	NGK_0722	Hypothetical	hypothetical protein	33	323	3.5758e-10
	592971	594527		+	-	NGK_0723	Hypothetical	hypothetical protein	22	53	0.534481
	594544	595290		+	surE	NGK_0724	Stress	stationary phase survival protein SurE	34	29	0.488444
	595275	596405	596405	+	-	NGK_0725	Hypothetical	hypothetical protein	44	48	0.65444
	596560	596420		-	-	NGK_0726	Hypothetical	hypothetical protein	0	3	1
	597285	596803		-	-	NGK_0727	Metabolism	putative acyl-CoA hydrolase	41	15	0.0396746
	597653	597438		-	-	NGK_0728	Hypothetical	hypothetical protein	7	1	1
	598134	597673		-	recX	NGK_0729	Regulator	recombination regulator RecX	26	34	0.802034
	598917	598207		-	-	NGK_0730	Metabolism	phosphoglycolate phosphatase	58	27	0.0730021
	599191	598952		-	-	NGK_0731	Hypothetical	hypothetical protein	3	0	1
	599373	599233		-	-	NGK_0732	Hypothetical	hypothetical protein	0	0	1
	599514	599765		+	-	NGK_0733	Metabolism	glutamate dehydrogenase	1	30	1.11434e-43
	599752	600531		+	-	NGK_0734	Metabolism	glutamate dehydrogenase	1	10	1
	601397	600591	600591	-	-	NGK_0735	Hypothetical	hypothetical protein	50	31	0.214624
	601574	601434		-	-	NGK_0736	Hypothetical	hypothetical protein	0	3	1
601589	601589	601798	601798	+	-	NGK_0737	Metabolism	4-oxalocrotonate tautomerase	33	35	0.81646
	601887	603101		+	-	NGK_0738	Metabolism	aminotransferase	42	43	0.560204
	605752	603173		-	-	NGK_0739	Metabolism	putative ClpB protein	178	393	0.401894
605878	605878	606015		+	-	NGK_0740	Hypothetical	hypothetical protein	87	129	1
	606012	607022		+	-	NGK_0741	Translation	tryptophanyl-tRNA synthetase	80	62	0.268312
	607103	607648		+	-	NGK_0742	Hypothetical	hypothetical protein	36	57	1
	607789	607661		-	-	NGK_0743	Hypothetical	hypothetical protein	3	0	1
	607965	608309		+	-	NGK_0744	Hypothetical	hypothetical protein	490	2756	1.15464e-05
	610027	608519		-	-	NGK_0745	Metabolism	putative exopolyphosphatase	22	27	0.838457
	610039	610197		+	-	NGK_0746	Hypothetical	hypothetical protein	0	0	1
	610936	610190		-	-	NGK_0747	Hypothetical	hypothetical protein	10	12	1
610940	610940	611254		+	-	NGK_0748	Hypothetical	hypothetical protein	54	42	0.482809
611443	611443	612129	612156	+	-	NGK_0749	Membrane	outer membrane protein	559	251	0.01836
	612491	612871		+	-	NGK_0750	Hypothetical	hypothetical protein	68	14	6.59838e-06
	613048	613284	613284	+	-	NGK_0751	Transposase	putative transposase for IS1106A3	34	56	1
	613731	613387		-	-	NGK_0752	Hypothetical	hypothetical protein	0	3	1
	613786	614409		+	-	NGK_0753	Metabolism	putative transglycosylase	12	20	1
	614488	615903		+	-	NGK_0754	Host Interactions	Drug resistance translocase family protein	28	37	1
	615907	616431		+	-	NGK_0755	DNA Metabolism	putative single-stranded DNA binding protein	72	185	0.382846
	616514	616828		+	-	NGK_0756	Hypothetical	hypothetical protein	10	21	1
	616837	617727		+	-	NGK_0757	Hypothetical	hypothetical protein	17	29	1
	619180	617792		-	fumC	NGK_0758	Metabolism	fumarate hydratase	117	33	3.73457e-07
	621303	619324		-	-	NGK_0759	Metabolism	transketolase	53	109	0.652797
	621335	621478		+	-	NGK_0760	Metabolism	GTP-binding protein	0	0	1
	621695	621573		-	-	NGK_0761	Hypothetical	hypothetical protein	0	0	1
621688	621688	623334	623334	+	-	NGK_0762	Energy Metabolism	putative ferredoxin	81	107	1
	623337	623885		+	-	NGK_0763	Membrane	Inner membrane protein	42	58	1
	624065	623946		-	-	NGK_0764	Hypothetical	hypothetical protein	0	2	1
	624066	624179		+	-	NGK_0765	Hypothetical	hypothetical protein	8	2	1
	625402	624227	624227	-	-	NGK_0766	Metabolism	2-nitropropane dioxygenase	120	119	0.479704
	626098	626892		+	-	NGK_0767	Replication	putative DNA polymerase III subunit	21	10	0.183019
	626930	627538		+	-	NGK_0768	Replication	putative DNA polymerase III subunit	15	2	1.23053e-05
	627608	627808		+	-	NGK_0769	Hypothetical	hypothetical protein	0	14	1
	630218	627849		-	-	NGK_0770	Phage Associated	putative phage associated protein	1	7	1
	630331	630218		-	-	NGK_0771	Hypothetical	hypothetical protein	0	3	1
	630489	630307		-	-	NGK_0772	Hypothetical	hypothetical protein	0	29	1
	630810	630526		-	-	NGK_0773	Phage Associated	putative phage associated protein	5	3	1
	631027	630797		-	-	NGK_0774	Phage Associated	putative phage associated protein	0	0	1
	631329	631679		+	-	NGK_0775	Phage Associated	Putative phage repressor phage associated protein	59	20	0.022194
	631913	632596		+	-	NGK_0776	Phage Associated	putative phage associated protein	75	109	1
	632571	632951		+	-	NGK_0777	Phage Associated	putative phage associated protein	25	176	5.35477e-06
	633173	633322		+	-	NGK_0778	Phage Associated	putative phage associated protein	59	23	0.208874
	633523	633957		+	-	NGK_0779	Phage Associated	putative phage associated protein	15	33	0.96529
	634077	634364		+	-	NGK_0780	Phage Associated	putative phage associated protein	26	49	1
	634438	634659		+	-	NGK_0781	Phage Associated	putative phage associated protein	58	121	0.98145
	634652	634861		+	-	NGK_0782	Phage Associated	putative phage associated protein	6	72	1.75144e-12
	635129	635638		+	-	NGK_0783	Phage Associated	putative phage associated protein	17	53	0.367719
	635688	636554		+	-	NGK_0784	Phage Associated	putative phage associated protein	7	15	1
	636687	637046		+	-	NGK_0785	Phage Associated	putative phage associated protein	14	24	1
	637212	637754		+	-	NGK_0786	Phage Associated	putative phage associated protein	2	19	9.35256e-05
	638156	638806		+	-	NGK_0787	DNA Metabolism	recombinase B	2	46	1.48896e-24
640424	640424	640756	640756	+	-	NGK_0788	Phage Associated	putative phage associated protein	2	240	0
	640856	641107		+	-	NGK_0789	Phage Associated	putative phage associated protein	0	14	1
643075	643075	641147	641147	-	-	NGK_0790	Transcription	RNA polymerase sigma factor RpoD	108	361	0.0597519
	645124	643262		-	dnaG	NGK_0791	DNA Metabolism	DNA primase	19	32	1
	647929	645179	645179	-	-	NGK_0792	Transport	preprotein translocase subunit SecA	57	205	0.0329267
648061	648061	648483		+	-	NGK_0793	Hypothetical	hypothetical protein	68	128	1
	648628	648464		-	-	NGK_0794	Hypothetical	hypothetical protein	0	0	1
648712	648712	649317	649317	+	-	NGK_0795	Membrane	outer membrane protein	193	452	0.474287
	649412	649921		+	-	NGK_0796	Hypothetical	hypothetical protein	39	8	0.000273781
	649955	650575		+	-	NGK_0797	Hypothetical	hypothetical protein	12	34	0.459552
	650598	651833		+	-	NGK_0798	Metabolism	succinyl-diaminopimelate desuccinylase	32	26	0.397019
	652253	653068		+	-	NGK_0799	Regulator	putative AraC-family transcriptional regulator	11	22	1
	653603	653418		-	-	NGK_0800	Hypothetical	Hypothetical outer membrane protein	0	1	1
653836	653836	654705	654705	+	-	NGK_0801	Metabolism	Methylated-DNA-protein-cysteinemethyltransferase	34	25	0.393488
655102	655102	656112		+	-	NGK_0802	Metabolism	ADP-heptose--LPS heptosyltransferase II	37	172	0.00137575
	656161	656613		+	smpB	NGK_0803	Translation	SsrA-binding protein	173	126	0.233336
	656947	656783		-	-	NGK_0804	Metabolism	thymidylate kinase	39	8	0.0026551
	656934	657056		+	-	NGK_0805	Transport	autotransported protein Lav	6	19	0.367308
657285	657285	657398		+	-	NGK_0806	Hypothetical	hypothetical protein	123	689	0.000372294
	657923	659014	659014	+	-	NGK_0807	Host Interactions	putative virulence associated protein	53	315	7.53108e-07
	660710	659343		-	-	NGK_0808	Energy Metabolism	Oxidoreductase, putative	14	3	1
	661131	660820		-	-	NGK_0809	Host Interactions	Serum response factor-binding protein 1	135	138	0.548183
	661438	661575		+	-	NGK_0810	Hypothetical	hypothetical protein	1	9	1
	661556	662086	662086	+	-	NGK_0811	Metabolism	putative peptidyl-prolyl cis-trans isomerase	170	327	0.891167
	662187	662074		-	-	NGK_0812	Hypothetical	hypothetical protein	0	0	1
	662158	662985		+	-	NGK_0813	Metabolism	putative transferase	18	39	0.869102
	663528	663058		-	-	NGK_0814	Hypothetical	hypothetical protein	43	49	0.730331
663619	663619	665460	665460	+	dipZ	NGK_0815	Metabolism	thiol:disulfide interchange protein	105	282	0.189058
	665649	665491		-	-	NGK_0816	Hypothetical	hypothetical protein	0	6	1
	667200	665974	665974	-	-	NGK_0817	Metabolism	acetate kinase	181	203	0.852853
	667354	667485		+	-	NGK_0818	Hypothetical	hypothetical protein	6	8	1
	667655	667482		-	-	NGK_0819	Hypothetical	hypothetical protein	0	0	1
	667632	667820	667820	+	-	NGK_0820	Hypothetical	hypothetical protein	95	57	0.302107
667841	667841	668005		+	-	NGK_0821	Other	FixS	94	94	0.646663
	667995	669305		+	-	NGK_0822	Membrane	Putative integral membrane protein	43	28	0.183019
	669461	670195		+	-	NGK_0823	Replication	putative DNA polymerase III, epsilon chain	74	76	0.573004
	670192	670881		+	ispD	NGK_0824	Metabolism	2-C-methyl-D-erythritol 4-phosphate cytidylyltransferase	19	40	0.931426
	670871	671395		+	ispF	NGK_0825	Metabolism	2-C-methyl-D-erythritol 2,4-cyclodiphosphate synthase	15	55	0.160708
	671472	672143		+	-	NGK_0826	Metabolism	ribose-5-phosphate isomerase A	43	66	1
	672182	672883		+	-	NGK_0827	Metabolism	Thermonuclease family protein	4	19	0.184001
	673062	673808		+	-	NGK_0828	Transport	Amino acid ABC transporter, permease protein	44	128	0.241446
	673861	673983		+	-	NGK_0829	Hypothetical	hypothetical protein	0	0	1
	674255	673995		-	-	NGK_0830	Hypothetical	hypothetical protein	2	13	1
	675718	674261		-	-	NGK_0831	Hypothetical	hypothetical protein	13	12	1
	677953	676235		-	argS	NGK_0832	Translation	arginyl-tRNA synthetase	41	48	0.883846
	679253	678045		-	-	NGK_0833	Metabolism	nicotinate phosphoribosyltransferase	13	40	0.347324
	680148	679294		-	-	NGK_0834	Replication	segregation and condensation protein A	16	24	1
	680389	680258		-	-	NGK_0835	Hypothetical	hypothetical protein	8	16	1
	681184	680393		-	-	NGK_0836	Metabolism	HesA/MoeB/ThiF family protein	18	55	0.357096
	681386	681850		+	-	NGK_0837	Hypothetical	hypothetical protein	178	151	0.348021
	681932	682660		+	rph	NGK_0838	Metabolism	ribonuclease PH	9	19	1
	682846	682661		-	-	NGK_0839	Hypothetical	hypothetical protein	0	1	1
	682862	684079		+	-	NGK_0840	Metabolism	aspartate kinase	102	128	0.818664
	684079	684216		+	-	NGK_0841	Hypothetical	hypothetical protein	2	10	1
	684311	684481		+	-	NGK_0842	Hypothetical	hypothetical protein	0	7	1
	685074	684859		-	-	NGK_0843	Hypothetical	hypothetical protein	0	3	1
	687822	685105		-	-	NGK_0844	Iron	putative TonB-dependent receptor protein	38	45	0.868132
	687905	688042		+	-	NGK_0845	Pilin	pilS cassette	12	2	1
	688202	688032		-	-	NGK_0846	Hypothetical	hypothetical protein	74	14	3.16866e-05
	688890	688216	688216	-	-	NGK_0847	Membrane	outer membrane protein	168	155	0.472709
	689186	689482		+	-	NGK_0848	Hypothetical	hypothetical protein	4	18	0.225127
	689475	690407		+	-	NGK_0849	Amino Acid Metabolism	proline iminopeptidase Pip	25	11	0.0687604
691660	691660	690464	690464	-	-	NGK_0850	Hypothetical	hypothetical protein	82	118	1
	692529	691669		-	-	NGK_0851	Metabolism	dihydrodipicolinate synthase	168	123	0.30742
	692924	693256		+	-	NGK_0852	Transport	putative transmembrane transport protein	13	12	1
	693234	694298		+	-	NGK_0853	Transport	putative transmembrane transport protein	8	12	1
	695112	694360		-	-	NGK_0854	Metabolism	RNA methylase	40	29	0.374472
	695666	695178		-	-	NGK_0855	Membrane	Membrane protein	17	17	0.745702
	696390	695671		-	-	NGK_0856	Amino Acid Metabolism	putative cytosine deaminase	3	11	1
	697335	696394		-	miaA	NGK_0857	Translation	tRNA delta(2)-isopentenylpyrophosphate transferase	29	13	0.0853408
	697337	697648		+	-	NGK_0858	Hypothetical	hypothetical protein	0	0	1
	697656	697964		+	-	NGK_0859	Membrane	Membrane protein	6	17	0.551868
	697977	699134		+	-	NGK_0860	Hypothetical	hypothetical protein	19	21	0.671684
699177	699177	699737	699737	+	-	NGK_0861	Translation	elongation factor P	1186	3125	0.450634
	700301	699786		-	-	NGK_0862	Lipoprotein	putative lipoprotein	3	67	1.95463e-33
	700715	700524		-	-	NGK_0863	Lipoprotein	putative lipoprotein	3	11	1
	700825	700712		-	-	NGK_0864	Hypothetical	hypothetical protein	14	25	1
	701413	700832		-	-	NGK_0865	Hypothetical	hypothetical protein	15	70	0.0261508
	702564	701410		-	metX	NGK_0866	Metabolism	homoserine O-acetyltransferase	38	48	0.950848
	702692	702910		+	-	NGK_0867	Energy Metabolism	NADH dehydrogenase I subunit N	0	12	1
	703121	702996		-	rpmJ	NGK_0868	Translation	50S ribosomal protein L36	317	309	0.492868
	703396	703121		-	rpmE2	NGK_0869	Translation	50S ribosomal protein L31	605	284	0.0195035
	703587	704471		+	metF	NGK_0870	Metabolism	5,10-methylenetetrahydrofolate reductase	20	142	6.64685e-08
	704658	706883		+	-	NGK_0871	Metabolism	5-methyltetrahydropteroyltriglutamate/homocysteine S-methyltransferase	225	527	0.386452
	706895	707059		+	-	NGK_0872	Hypothetical	hypothetical protein	73	61	0.573067
707130	707162	707899	707899	+	-	NGK_0873	Energy Metabolism	Peroxiredoxin 2 family protein/glutaredoxin	3149	6927	1
708082	708082	709551	709551	+	-	NGK_0874	Metabolism	dihydrolipoamide dehydrogenase	102	135	1
	709568	709777		+	-	NGK_0875	Hypothetical	hypothetical protein	10	3	1
	709838	710215		+	-	NGK_0876	Metabolism	Succinate dehydrogenase cytochrome B subunit	289	247	0.417437
	710209	710550	710550	+	-	NGK_0877	Metabolism	Succinate dehydrogenase hydrophobic membrane anchor protein	39	36	0.628231
710553	710553	712316	712316	+	-	NGK_0878	Metabolism	Succinate dehydrogenase, flavoprotein subunit	102	118	1
	712436	713143	713143	+	sdhB	NGK_0879	Metabolism	succinate dehydrogenase iron-sulfur subunit	138	206	1
713147	713147	713395		+	-	NGK_0880	Hypothetical	hypothetical protein	274	421	1
	713507	714790		+	gltA	NGK_0881	Metabolism	type II citrate synthase	118	249	0.669624
714911	714911	717823	717823	+	sucA	NGK_0882	Energy Metabolism	2-oxoglutarate dehydrogenase E1	94	179	0.678116
	717923	719104		+	-	NGK_0883	Metabolism	dihydrolipoamide succinyltransferase	104	214	0.69834
	719280	719122		-	-	NGK_0884	Hypothetical	hypothetical protein	0	0	1
	719365	720798	720798	+	-	NGK_0885	Metabolism	dihydrolipoamide dehydrogenase	78	146	0.868426
	720918	721205	721205	+	-	NGK_0886	Membrane	Membrane protein	73	189	0.524453
	721277	722443		+	sucC	NGK_0887	Metabolism	succinyl-CoA synthetase subunit beta	228	371	1
	722454	723344	723344	+	-	NGK_0888	Metabolism	succinyl-CoA synthetase subunit alpha	269	386	1
	723500	723369		-	-	NGK_0889	Hypothetical	hypothetical protein	0	2	1
	724134	723661		-	-	NGK_0890	Transposase	putative transposase	1	2	1
	724337	724753		+	-	NGK_0891	Hypothetical	hypothetical protein	10	1	1
	724758	725336		+	-	NGK_0892	Transposase	putative IS150 ORF B	16	3	0.00158893
	725333	725578		+	-	NGK_0893	Transposase	putative IS150 ORF B	8	11	1
	725754	726020		+	-	NGK_0894	Replication	trafficking protein A	21	25	1
	726020	726439		+	-	NGK_0895	Replication	trafficking protein B	8	26	0.472709
	728042	726588		-	-	NGK_0896	Metabolism	(Fe-S)-binding protein	55	101	1
	728740	728039		-	-	NGK_0897	Hypothetical	hypothetical protein	69	118	1
729594	729594	728737		-	-	NGK_0898	Hypothetical	hypothetical protein	121	140	0.796945
	729664	731205		+	-	NGK_0899	Membrane	putative integral membrane protein	9	13	1
	731336	731202		-	-	NGK_0900	Hypothetical	hypothetical protein	0	1	1
	731377	732843		+	-	NGK_0901	Metabolism	putative phopholipase D-family protein	17	4	0.000269066
	732846	733433		+	-	NGK_0902	Lipoprotein	putative lipoprotein	15	7	0.329792
	734812	733511		-	-	NGK_0903	Metabolism	3-phosphoshikimate 1-carboxyvinyltransferase	22	16	0.382846
	735045	734809		-	-	NGK_0904	Hypothetical	hypothetical protein	7	0	1
	735155	735679	735679	+	greA	NGK_0905	Transcription	transcription elongation factor GreA	183	196	0.67225
	735971	736252		+	-	NGK_0906	Transport	porin	2	8	1
	736237	737148		+	-	NGK_0907	Transport	porin	2	6	1
	737359	737195		-	-	NGK_0908	Hypothetical	hypothetical protein	33	2	5.92878e-51
	737407	737538		+	-	NGK_0909	Hypothetical	hypothetical protein	0	67	1
	737711	737893		+	-	NGK_0910	Hypothetical	hypothetical protein	16	53	0.376624
	738955	737954		-	-	NGK_0911	Translation	tRNA-dihydrouridine synthase C	0	11	1
	742952	739032		-	-	NGK_0912	Energy Metabolism	putative oxidoreductase	11	28	0.363595
	743328	743047		-	-	NGK_0913	Hypothetical	hypothetical protein	4	0	1
	743520	743864	743864	+	-	NGK_0914	Hypothetical	hypothetical protein	153	66	0.0287803
	743961	745652	745652	+	-	NGK_0915	Metabolism	D-lactate dehydrogenase	74	111	1
	745837	746208		+	-	NGK_0916	Hypothetical	hypothetical protein	36	76	0.988498
	746348	746896		+	-	NGK_0917	Host Interactions	Macrophage infectivity potentiator-related protein	0	11	1
	747034	748116		+	-	NGK_0918	Metabolism	putative acyl-CoA dehydrogenase	1	4	1
	748165	748419		+	-	NGK_0919	Energy Metabolism	rebredoxin	1	6	1
	748874	748395		-	-	NGK_0920	Hypothetical	hypothetical protein	12	13	1
	749094	749510		+	-	NGK_0921	Hypothetical	hypothetical protein	19	14	0.642545
	749515	750093		+	-	NGK_0922	Transposase	putative IS150 ORF B	7	1	1
	750090	750335		+	-	NGK_0923	Transposase	putative IS150 ORF B	2	10	1
	751749	751078		-	-	NGK_0924	Hypothetical	hypothetical protein	7	19	0.68932
	751780	751971		+	-	NGK_0925	Hypothetical	hypothetical protein	0	0	1
	752110	752226		+	-	NGK_0926	Hypothetical	hypothetical protein	0	0	1
	752904	752263		-	-	NGK_0927	Metabolism	putative sulfate-binding protein	9	43	0.0643118
	753311	752958		-	-	NGK_0928	Transport	sulfate ABC transporter substrate-binding protein	4	42	2.93423e-06
	753899	753417		-	-	NGK_0929	Hypothetical	hypothetical protein	0	6	1
	755052	753946		-	-	NGK_0930	Metabolism	phosphoribosylaminoimidazole carboxylase ATPase subunit	27	35	0.980859
	755959	755099		-	-	NGK_0931	DNA Metabolism	putative DNA restriction endonuclease	6	31	0.037668
	756898	755960		-	-	NGK_0932	DNA Metabolism	DNA modification methylase	34	77	0.718698
	758496	756982		-	-	NGK_0933	Metabolism	anthranilate synthase component I	18	29	1
	758935	758606		-	-	NGK_0934	Hypothetical	hypothetical protein	26	11	0.290304
	760885	758957		-	-	NGK_0935	Regulator	putative ATP-binding protein	29	54	0.901736
	761530	760886		-	-	NGK_0936	Membrane	DedA protein	13	17	0.828355
	762472	761681		-	-	NGK_0937	Membrane	OpcA protein	15	11	0.495474
	763412	763801	763801	+	-	NGK_0938	Hypothetical	hypothetical protein	160	117	0.245158
	765124	763874		-	glyA	NGK_0939	Amino Acid Metabolism	serine hydroxymethyltransferase	90	176	0.781272
	765433	765191		-	-	NGK_0940	Hypothetical	hypothetical protein	26	56	1
766850	766850	765606		-	-	NGK_0941	Metabolism	gamma-glutamyl aminopeptidase	63	103	1
	767062	766940		-	-	NGK_0942	Metabolism	gamma-glutamyl aminopeptidase	174	76	0.0798905
767831	767831	768217	768217	+	-	NGK_0943	Hypothetical	hypothetical protein	403	116	5.07197e-07
769539	769539	768376		-	-	NGK_0944	Metabolism	fructose-1,6-bisphosphatase	92	142	1
	769593	769841		+	-	NGK_0945	Hypothetical	hypothetical protein	772	590	0.27922
769891	769891	770223	770223	+	-	NGK_0946	Other	putative secreted protein	689	663	0.590169
	771243	770332		-	-	NGK_0947	Hypothetical	hypothetical protein	11	6	1
	771871	771269		-	-	NGK_0948	Hypothetical	hypothetical protein	28	34	0.799179
771927	771927	772283		+	-	NGK_0949	Metabolism	putative dihydroneopterin aldolase	92	96	0.567446
772317	772317	772853		+	-	NGK_0950	Metabolism	ADP-ribose pyrophosphatase	91	60	0.214284
	773033	773170		+	-	NGK_0951	Hypothetical	hypothetical protein	11	40	0.271446
	773817	773458		-	-	NGK_0952	Stress	camphor resistance protein CrcB	11	41	0.308353
	774526	773846		-	-	NGK_0953	Membrane	membrane protein	28	8	0.0138826
	774556	774696		+	-	NGK_0954	Hypothetical	hypothetical protein	1	2	1
	774732	777776		+	-	NGK_0955	Replication	putative cell-division protein	37	42	0.671684
	779214	777952		-	proA	NGK_0956	Metabolism	gamma-glutamyl phosphate reductase	13	5	1
	779445	779227		-	-	NGK_0957	Metabolism	glutamate 5-kinase	4	5	1
	780332	779445		-	-	NGK_0958	Metabolism	glutamate 5-kinase	51	30	0.172066
	780446	780565		+	-	NGK_0959	Hypothetical	hypothetical protein	15	41	0.514655
	780578	782371		+	-	NGK_0960	Metabolism	2-isopropylmalate synthase	65	54	0.406067
	782567	783232		+	-	NGK_0961	Hypothetical	hypothetical protein	35	51	1
	784168	783317		-	-	NGK_0962	Metabolism	prolipoprotein diacylglyceryl transferase	12	13	1
	785447	784242		-	-	NGK_0963	Hypothetical	hypothetical protein	40	48	0.874142
	785542	786438		+	-	NGK_0964	Metabolism	acetylglutamate kinase	33	15	0.0860661
	786708	786556		-	-	NGK_0965	Hypothetical	hypothetical protein	25	0	1
	787024	786737		-	-	NGK_0966	Other	ubiquitin-activating enzyme E1 family protein	0	0	1
	787697	787029		-	-	NGK_0967	Hypothetical	hypothetical protein	18	19	0.717838
	788362	787694		-	-	NGK_0968	Regulator	DnaA regulatory inactivator Hda	26	26	0.63054
	788433	788570		+	-	NGK_0969	Hypothetical	hypothetical protein	0	0	1
	789857	788583		-	-	NGK_0970	Transport	SbmA protein	0	18	0
	790232	789861		-	-	NGK_0971	Hypothetical	hypothetical protein	3	11	1
	790585	790442		-	-	NGK_0972	Hypothetical	hypothetical protein	0	0	1
	791272	790625		-	-	NGK_0973	Hypothetical	hypothetical protein	14	23	1
791638	791638	791348		-	-	NGK_0974	Hypothetical	hypothetical protein	48	25	0.254411
792316	792316	791645		-	-	NGK_0975	Hypothetical	hypothetical protein	167	250	1
	793201	792482		-	-	NGK_0976	Metabolism	short chain dehydrogenase	47	23	0.100764
	794596	793283		-	-	NGK_0977	Energy Metabolism	Putative oxidoreductase	9	11	1
	795543	794671		-	-	NGK_0978	Metabolism	putative poly-isoprenyl transferase	28	23	0.476226
	795558	797576		+	hscA	NGK_0979	Stress	chaperone protein HscA	39	40	0.560204
	797638	797799		+	-	NGK_0980	Hypothetical	hypothetical protein	6	22	0.323301
	797883	798410		+	-	NGK_0981	Hypothetical	hypothetical protein	41	41	0.599401
	798446	799198	799198	+	-	NGK_0982	Hypothetical	hypothetical protein	89	124	1
	799254	799595		+	-	NGK_0983	Energy Metabolism	putative ferredoxin	113	33	0.000474342
	799873	799655		-	-	NGK_0984	Hypothetical	hypothetical protein	10	0	1
	800195	799848		-	-	NGK_0985	Hypothetical	hypothetical protein	15	35	1
800292	800292	800411		+	-	NGK_0986	Hypothetical	hypothetical protein	167	62	0.0386139
	800408	800605	800605	+	-	NGK_0987	Hypothetical	hypothetical protein	336	98	7.79743e-05
	801074	800673		-	-	NGK_0988	Stress	Ribosome-associated heat shock protein Hsp15	69	46	0.330008
	801286	802239		+	-	NGK_0989	Metabolism	acetyl-CoA carboxylase carboxyltransferase subunit alpha	229	207	0.539015
	802286	803623		+	-	NGK_0990	Translation	tRNA(Ile)-lysidine synthase	33	34	0.582961
	803697	804482		+	-	NGK_0991	Metabolism	putative RNA methyltransferase	21	49	0.71057
	804492	804689		+	-	NGK_0992	Hypothetical	hypothetical protein	13	11	1
805068	805068	805304	805304	+	-	NGK_0993	Hypothetical	hypothetical protein	62	47	0.492868
805316	805316	805621		+	-	NGK_0994	Hypothetical	hypothetical protein	152	72	0.0624686
	805683	807059		+	-	NGK_0995	Metabolism	UDP-N-acetylmuramate:L-alanyl-gamma-D-glutamyl-meso-diaminopimelate ligase	73	54	0.268208
	807068	808318		+	-	NGK_0996	Metabolism	putative biotin synthase	24	27	0.663565
	809214	808414		-	-	NGK_0997	Hypothetical	hypothetical protein	11	11	1
	809527	809225		-	-	NGK_0998	Hypothetical	hypothetical protein	3	19	0.019359
	811575	809569		-	-	NGK_0999	Metabolism	dihydroxy-acid dehydratase	24	63	0.322206
	812998	811601		-	-	NGK_1000	Energy Metabolism	putative sulfite reductase subunit beta	0	0	1
	813396	813079		-	-	NGK_1001	Energy Metabolism	sulfite reductase hemoprotein, beta-component	0	6	1
	814427	813393		-	-	NGK_1002	Energy Metabolism	putative sulfite reductase subunit alpha	0	1	1
	815115	814432		-	-	NGK_1003	Energy Metabolism	putative sulfite reductase subunit alpha	0	0	1
	816265	815183		-	-	NGK_1004	Hypothetical	hypothetical protein	0	0	1
	816365	816487		+	-	NGK_1005	Hypothetical	hypothetical protein	4	0	1
	817350	816694		-	-	NGK_1006	Energy Metabolism	Nickel-dependent hydrogenase, b-type cytochrome subunit	1	16	1
	817415	818305		+	-	NGK_1007	Hypothetical	hypothetical protein	8	9	1
818422	818422	820233	820233	+	-	NGK_1008	Metabolism	putative GTP-binding protein	117	321	0.182066
	820604	820230		-	-	NGK_1009	Hypothetical	hypothetical protein	55	81	1
	820934	823309		+	-	NGK_1010	Metabolism	putative ribonuclease	36	41	0.795502
	823325	823573		+	-	NGK_1011	Hypothetical	hypothetical protein	4	8	1
	825109	823646	823646	-	-	NGK_1012	Metabolism	inosine 5'-monophosphate dehydrogenase	106	81	0.324481
	827814	825256		-	-	NGK_1013	Metabolism	putative uridylyltransferase	2	3	1
	828183	827863		-	-	NGK_1014	Regulator	putative transcriptional regulator	32	25	0.587811
	828386	828508		+	-	NGK_1015	Hypothetical	hypothetical protein	0	23	1
	828978	828505		-	-	NGK_1016	Metabolism	putative bacterioferritin B	102	381	0.016996
	829470	829006	829006	-	-	NGK_1017	Iron	bacterioferritin A	179	528	0.130341
	829635	829486		-	-	NGK_1018	Hypothetical	hypothetical protein	14	35	0.68932
	830928	829945		-	-	NGK_1019	Metabolism	lipoyl synthase	37	79	0.799713
	831544	830921		-	lipB	NGK_1020	Metabolism	lipoate-protein ligase B	129	51	0.00330365
831821	831821	831546	831546	-	-	NGK_1021	Hypothetical	hypothetical protein	66	84	0.954014
	831820	831948		+	-	NGK_1022	Hypothetical	hypothetical protein	0	0	1
	831997	833076		+	-	NGK_1023	Transport	Transporter, putative	8	17	1
	834130	833183		-	-	NGK_1024	Membrane	membrane protein	52	77	1
	834552	834145		-	-	NGK_1025	Hypothetical	hypothetical protein	28	58	0.982264
	834633	835292		+	-	NGK_1026	DNA Metabolism	uracil-DNA glycosylase	23	14	0.337679
	835488	835309		-	-	NGK_1027	Energy Metabolism	oxidoreductase	8	37	0.0825914
	835474	835608		+	-	NGK_1028	Hypothetical	hypothetical protein	0	3	1
	835664	835846		+	-	NGK_1029	Energy Metabolism	NADH dehydrogenase subunit 2	0	2	1
	836087	836974		+	-	NGK_1030	Replication	protein ParA	0	0	1
	836971	838461		+	-	NGK_1031	Replication	ParB family partitioning protein	0	0	1
	838535	839056		+	-	NGK_1032	Hypothetical	hypothetical protein	0	0	1
	839053	839808		+	-	NGK_1033	Hypothetical	hypothetical protein	0	0	1
	839799	841325		+	-	NGK_1034	Hypothetical	hypothetical protein	0	0	1
	841463	842566		+	-	NGK_1035	Hypothetical	hypothetical protein	9	0	1
	842653	843207		+	-	NGK_1036	Hypothetical	hypothetical protein	0	0	1
	843587	844018		+	-	NGK_1037	Other	protein SsbB	0	0	1
	844210	846249		+	-	NGK_1038	DNA Metabolism	protein TopB	0	0	1
	846237	846803		+	-	NGK_1039	Hypothetical	hypothetical protein	0	0	1
	846816	846914		+	-	NGK_1040	Hypothetical	hypothetical protein	0	0	1
	846907	847479		+	-	NGK_1041	Hypothetical	hypothetical protein	0	0	1
	848906	849310		+	-	NGK_1042	Hypothetical	hypothetical protein	0	0	1
	849377	849892		+	-	NGK_1043	Hypothetical	hypothetical protein	0	0	1
	849902	850483		+	-	NGK_1044	Hypothetical	hypothetical protein	0	0	1
	850808	851116		+	-	NGK_1045	Hypothetical	hypothetical protein	0	4	1
	851451	851633		+	-	NGK_1046	Hypothetical	hypothetical protein	0	0	1
	851899	852126		+	-	NGK_1047	Hypothetical	hypothetical protein	0	0	1
	852222	854705		+	-	NGK_1048	Hypothetical	hypothetical protein	0	0	1
	854953	855210		+	-	NGK_1049	Hypothetical	hypothetical protein	0	0	1
	855706	855987		+	-	NGK_1050	Hypothetical	hypothetical protein	0	0	1
	856046	857179		+	-	NGK_1051	Hypothetical	hypothetical protein	0	0	1
	857256	857597		+	-	NGK_1052	Hypothetical	hypothetical protein	0	0	1
	857833	858414		+	-	NGK_1053	Hypothetical	hypothetical protein	0	0	1
	858506	859021		+	-	NGK_1054	Hypothetical	hypothetical protein	0	0	1
	859230	859355		+	-	NGK_1055	Hypothetical	hypothetical protein	0	0	1
	859484	860371		+	-	NGK_1056	Hypothetical	hypothetical protein	0	0	1
	860460	860924		+	-	NGK_1057	Hypothetical	hypothetical protein	0	0	1
	861328	861639		+	-	NGK_1058	Hypothetical	hypothetical protein	0	0	1
	861911	862090		+	-	NGK_1059	Hypothetical	hypothetical protein	0	0	1
	862205	863275		+	-	NGK_1060	Hypothetical	hypothetical protein	0	0	1
	863328	863942		+	-	NGK_1061	Hypothetical	hypothetical protein	0	0	1
	863997	864359		+	-	NGK_1062	Hypothetical	hypothetical protein	0	0	1
	864563	865150		+	-	NGK_1063	Stress	CspA protein	0	0	1
	865275	865520		+	-	NGK_1064	Hypothetical	hypothetical protein	0	0	1
	865735	865577		-	-	NGK_1065	Hypothetical	hypothetical protein	0	0	1
	865996	865739		-	-	NGK_1066	Phage Associated	AtlA protein	0	0	1
	869328	866326		-	-	NGK_1067	DNA Metabolism	protein TraG	0	0	1
	870693	869335		-	-	NGK_1068	DNA Metabolism	protein TraH	0	0	1
	871794	871018		-	-	NGK_1069	DNA Metabolism	protein TraF	0	0	1
	872231	871806		-	-	NGK_1070	Hypothetical	hypothetical protein	0	0	1
	873471	872218		-	-	NGK_1071	DNA Metabolism	protein TraN	0	0	1
	875042	873798		-	-	NGK_1072	Hypothetical	hypothetical protein	0	0	1
	875794	875039		-	-	NGK_1073	Other	protein TrbC	0	0	1
	876924	875806		-	-	NGK_1074	DNA Metabolism	protein TraU	0	0	1
	877577	876921		-	-	NGK_1075	DNA Metabolism	protein TraW	0	0	1
	878131	877586		-	-	NGK_1076	Other	protein TrbI	0	0	1
	878679	878131		-	-	NGK_1077	Hypothetical	hypothetical protein	0	0	1
	881283	878707		-	-	NGK_1078	DNA Metabolism	protein TraC	0	0	1
	881898	881293		-	-	NGK_1079	DNA Metabolism	protein TraV	0	0	1
	882431	881871		-	-	NGK_1080	Metabolism	protein DsbC	0	0	1
	883913	882600		-	-	NGK_1081	DNA Metabolism	protein TraB	0	0	1
	884472	883915		-	-	NGK_1082	DNA Metabolism	protein TraK	0	0	1
	885301	884651		-	-	NGK_1083	DNA Metabolism	protein TraE	0	0	1
	885594	885313		-	-	NGK_1084	DNA Metabolism	protein TraL	0	0	1
	885840	885616		-	-	NGK_1085	Pilin	TraA protein	0	0	1
	886489	885968		-	-	NGK_1086	Hypothetical	hypothetical protein	0	0	1
	886920	886459		-	-	NGK_1087	Other	protein LtgX	0	0	1
	887431	887850		+	-	NGK_1088	Hypothetical	hypothetical protein	0	0	1
	887847	890399		+	-	NGK_1089	Pilin	TraI	0	0	1
	890396	892438		+	-	NGK_1090	DNA Metabolism	protein TraD	0	0	1
	892545	893123		+	-	NGK_1091	DNA Metabolism	protein TraD	0	0	1
	893523	893344		-	-	NGK_1092	Hypothetical	hypothetical protein	46	13	0.0405674
	894080	893568		-	-	NGK_1093	Membrane	Periplasmic protein	48	31	0.328635
	894446	894171		-	-	NGK_1094	Hypothetical	hypothetical protein	23	52	0.980859
	896475	894553		-	-	NGK_1095	Transport	ABC transporter ATP-binding protein	24	41	1
	896923	896552		-	-	NGK_1096	Hypothetical	hypothetical protein	27	67	0.695093
	897032	898426		+	-	NGK_1097	Metabolism	homoserine dehydrogenase	60	72	0.947026
	898419	898853		+	-	NGK_1098	Membrane	Membrane protein	35	109	0.27922
899318	899298	899029	899029	-	-	NGK_1099	Regulator	protein DbhA	1694	3654	0.423143
	899332	899490		+	-	NGK_1100	Hypothetical	hypothetical protein	0	3	1
	901942	899480	899480	-	-	NGK_1101	Hypothetical	hypothetical protein	107	288	0.195809
	902634	902065		-	-	NGK_1102	Hypothetical	hypothetical protein	14	7	1
	903783	902782		-	-	NGK_1103	Hypothetical	hypothetical protein	18	25	1
	903770	904177		+	-	NGK_1104	Hypothetical	hypothetical protein	0	0	1
	904219	904398		+	-	NGK_1105	Hypothetical	hypothetical protein	0	1	1
	906248	904470		-	-	NGK_1106	DNA Metabolism	recombinase D	34	45	1
	906977	906282		-	-	NGK_1107	Lipoprotein	protein LolD	42	48	0.668968
	908217	906970		-	-	NGK_1108	Lipoprotein	protein LolC	40	66	1
	908384	908205		-	-	NGK_1109	Hypothetical	hypothetical protein	0	9	1
	908443	908721		+	-	NGK_1110	Hypothetical	hypothetical protein	106	248	0.676879
	909397	908777		-	recR	NGK_1111	DNA Metabolism	recombination protein RecR	21	32	1
910999	910999	909461		-	-	NGK_1112	Metabolism	putative peptidyl-prolyl cis-trans isomerase	158	135	0.501442
	911422	911048		-	-	NGK_1113	Hypothetical	hypothetical protein	33	36	0.72104
911398	911398	913200		+	-	NGK_1114	Transport	putative ABC-transporter, ATP-binding protein	83	306	0.0280459
	913279	914511		+	cca	NGK_1115	Metabolism	multifunctional tRNA nucleotidyl transferase/2'3'-cyclic phosphodiesterase/2'nucleotidase/phosphatase	38	46	0.86384
	914660	914842		+	-	NGK_1116	Hypothetical	hypothetical protein	1	0	1
	914930	915238		+	-	NGK_1117	Hypothetical	hypothetical protein	46	14	0.0323523
	915320	916351		+	ruvB	NGK_1118	DNA Metabolism	Holliday junction DNA helicase RuvB	19	11	0.268306
	917279	916596		-	-	NGK_1119	Metabolism	putative ribulose-phosphate 3-epimerase	143	97	0.170894
	917293	917859		+	-	NGK_1120	Membrane	Periplasmic protein	12	63	0.0134913
	918735	917872		-	-	NGK_1121	Hypothetical	hypothetical protein	13	22	1
	919522	918743		-	-	NGK_1122	Metabolism	riboflavin synthase subunit alpha	22	41	1
	920137	919523		-	-	NGK_1123	Metabolism	Probable molybdopterin-guanine dinucleotide biosynthesis protein A	36	12	0.0203776
	920344	922113		+	-	NGK_1124	Regulator	NarX/NarQ	13	15	1
	922110	922766		+	-	NGK_1125	Regulator	NarL/NarP	15	3	0.000786507
	923776	922922		-	-	NGK_1126	Hypothetical	hypothetical protein	6	5	1
	924304	923993		-	-	NGK_1127	Transposase	IS1016 transposase	0	17	1
924718	924718	924837	924837	+	-	NGK_1128	Hypothetical	hypothetical protein	80	118	0.998135
	924947	925540		+	-	NGK_1129	Hypothetical	hypothetical protein	8	17	1
	926237	925752		-	-	NGK_1130	Metabolism	phosphoribosylaminoimidazole carboxylase catalytic subunit	17	12	0.551868
	926998	926285		-	-	NGK_1131	Hypothetical	hypothetical protein	7	57	3.6253e-05
	927666	926998		-	-	NGK_1132	Metabolism	putative O-methyltransferase	50	67	1
	927862	927677		-	-	NGK_1133	Hypothetical	hypothetical protein	172	275	1
	928006	929982		+	mutL	NGK_1134	DNA Metabolism	DNA mismatch repair protein	7	10	1
	929990	932200		+	-	NGK_1135	Replication	DNA polymerase III subunits gamma and tau	15	14	0.488444
	932281	932616		+	-	NGK_1136	Hypothetical	hypothetical protein	44	55	0.802063
	932876	932754		-	-	NGK_1137	DNA Metabolism	type I restriction-modification system, M subunit	0	0	1
934315	934315	933269	933242	-	recA	NGK_1138	DNA Metabolism	recombinase A	268	766	0.154399
	934515	935279		+	aroD	NGK_1139	Metabolism	3-dehydroquinate dehydratase	8	19	0.931426
	935299	937314		+	-	NGK_1140	DNA Metabolism	putative ATP-dependent DNA helicase	11	13	1
	938490	937384		-	-	NGK_1141	Replication	DNA polymerase IV	28	20	0.34613
	938754	939050		+	-	NGK_1142	Hypothetical	hypothetical protein	2	31	1.20892e-17
	939342	940121		+	-	NGK_1143	Energy Metabolism	putative oxidoreductase	10	51	0.0174428
	940330	941400		+	-	NGK_1144	Phage Associated	putative phage integrase	0	8	1
941629	941629	941892	941892	+	-	NGK_1145	Phage Associated	putative phage associated protein	1396	6884	0.00266667
	941929	942213		+	-	NGK_1146	Phage Associated	putative phage associated protein	73	56	0.466204
	942235	942888		+	-	NGK_1147	Transposase	IS1016 transposase	7	21	0.483812
	942916	943155		+	-	NGK_1148	Phage Associated	putative phage associated protein	73	47	0.353195
	943128	943250		+	-	NGK_1149	Host Interactions	mucin TcMUCII	3	1	1
	943340	943546		+	-	NGK_1150	Other	P97	0	1	1
	943646	943840		+	-	NGK_1151	Phage Associated	Phage baseplate assembly protein V	0	0	1
	943837	944163		+	-	NGK_1152	Phage Associated	putative phage associated protein	0	0	1
	944184	944978		+	-	NGK_1153	Iron	Putative baseplate protein phage associated protein	0	1	1
	945069	945632		+	-	NGK_1154	Other	polyprotein	0	0	1
	945672	945974		+	-	NGK_1155	Phage Associated	bacteriophage tail fiber protein	0	0	1
	946516	945971		-	-	NGK_1156	Metabolism	keratin 2a	0	5	1
	946609	947859		+	-	NGK_1157	Other	putative tail fiber protein	0	0	1
	947971	948300		+	-	NGK_1158	Phage Associated	putative phage associated protein	0	0	1
	948627	948316		-	-	NGK_1159	DNA Metabolism	Plasmid maintenance system antidote protein, XRE family	0	16	1
	948917	948624		-	-	NGK_1160	DNA Metabolism	plasmid maintenance system killer protein	0	6	1
	948999	949436		+	-	NGK_1161	Hypothetical	hypothetical protein	0	0	1
	949439	949612		+	-	NGK_1162	Hypothetical	hypothetical protein	0	2	1
	949636	949758		+	-	NGK_1163	Hypothetical	hypothetical protein	0	20	1
	950026	949763		-	-	NGK_1164	Hypothetical	hypothetical protein	0	0	1
	950502	950074		-	-	NGK_1165	Phage Associated	putative phage associated protein	4	18	0.242483
	950702	950562		-	-	NGK_1166	Phage Associated	putative phage associated protein	1	48	0
	951760	950747		-	-	NGK_1167	Phage Associated	putative phage associated protein	13	54	0.0536861
	951963	951760		-	-	NGK_1168	Phage Associated	putative phage associated protein	19	6	0.123457
	953623	951977		-	pgi	NGK_1169	Metabolism	glucose-6-phosphate isomerase	20	36	1
	953714	953845		+	-	NGK_1170	Hypothetical	hypothetical protein	0	0	1
	954733	953849		-	-	NGK_1171	Regulator	putative RpiR-family transcriptional regulator	26	60	0.759304
	955732	954746		-	glk	NGK_1172	Metabolism	glucokinase	63	72	0.734642
	956408	955713		-	-	NGK_1173	Metabolism	6-phosphogluconolactonase	162	265	1
	958004	956559		-	-	NGK_1174	Metabolism	glucose-6-phosphate 1-dehydrogenase	82	93	0.637333
	957995	958111		+	-	NGK_1175	Hypothetical	hypothetical protein	0	12	1
	958524	960359		+	-	NGK_1176	Metabolism	phosphogluconate dehydratase	88	166	0.888265
	960569	961207		+	-	NGK_1177	Metabolism	keto-hydroxyglutarate-aldolase/keto-deoxy-phosphogluconate aldolase	94	62	0.182066
	961581	961396		-	-	NGK_1178	Hypothetical	hypothetical protein	0	0	1
	962842	961802		-	-	NGK_1179	Metabolism	alcohol dehydrogenase	4	4	1
	963005	964045		+	-	NGK_1180	Metabolism	putative adenine glycosylase	11	4	1
	964099	964227		+	-	NGK_1181	Hypothetical	hypothetical protein	32	47	1
	964208	964378		+	-	NGK_1182	Hypothetical	hypothetical protein	40	40	0.81646
	964475	964636	964636	+	-	NGK_1183	Hypothetical	hypothetical protein	66	43	0.475583
	965835	964807		-	-	NGK_1184	Iron	putative hemolysin activation protein HecB	14	16	1
	966663	965866		-	-	NGK_1185	Iron	putative hemolysin activation protein HecB	0	25	1
	966934	966701		-	-	NGK_1186	Iron	hemagglutinin/hemolysin-like protein	0	0	1
	967405	966959		-	-	NGK_1187	Iron	hemagglutinin/hemolysin-like protein	0	2	1
	967727	967476		-	-	NGK_1188	Iron	hemagglutinin/hemolysin-like protein	0	2	1
	972039	968569		-	-	NGK_1189	Iron	hemagglutinin/hemolysin-like protein	4	11	1
	972841	972050		-	-	NGK_1190	Iron	hemagglutinin/hemolysin-like protein	0	4	1
	973638	973498		-	-	NGK_1191	Hypothetical	hypothetical protein	0	3	1
	973817	973689		-	-	NGK_1192	Hypothetical	hypothetical protein	0	0	1
	973486	973274		-	-	NGK_1193	Hypothetical	hypothetical protein	0	0	1
	974128	975219		+	-	NGK_1194	Metabolism	bifunctional 3,4-dihydroxy-2-butanone 4-phosphate synthase/GTP cyclohydrolase II-like protein	17	23	1
	975385	975254		-	-	NGK_1195	Hypothetical	hypothetical protein	0	0	1
	975519	975382		-	-	NGK_1196	Transport	ABC transporter	0	0	1
	977131	975530		-	-	NGK_1197	Hypothetical	hypothetical protein	13	31	0.671684
	978037	977198		-	-	NGK_1198	Hypothetical	hypothetical protein	14	28	1
	979803	978601		-	-	NGK_1199	Hypothetical	hypothetical protein	8	17	1
	980083	979850		-	-	NGK_1200	Hypothetical	hypothetical protein	9	64	0.000971143
	983158	980132		-	-	NGK_1201	DNA Metabolism	putative type I restriction enzyme	9	26	0.272693
	984567	983257		-	-	NGK_1202	DNA Metabolism	recombination factor protein RarA	19	14	0.400472
	984925	985815	985815	+	-	NGK_1203	Hypothetical	hypothetical protein	49	114	0.514655
	985829	986398		+	-	NGK_1204	Hypothetical	hypothetical protein	94	204	0.629789
	986400	986519		+	-	NGK_1205	Hypothetical	hypothetical protein	19	4	0.00992658
	986516	988120		+	-	NGK_1206	Hypothetical	hypothetical protein	62	184	0.139342
	988117	988275		+	-	NGK_1207	Hypothetical	hypothetical protein	69	66	0.67225
	988409	988296		-	-	NGK_1208	Hypothetical	hypothetical protein	0	0	1
	988908	988648		-	-	NGK_1209	Regulator	putative lysR-family transcriptional regulator	5	14	1
	989564	988965		-	-	NGK_1210	Regulator	putative lysR-family transcriptional regulator	20	33	1
	989681	990097		+	-	NGK_1211	Membrane	membrane protein	0	1	1
	990079	990585		+	-	NGK_1212	Membrane	putative integral membrane protein	36	16	0.105771
	990613	991104		+	-	NGK_1213	Membrane	membrane protein	14	28	1
	991107	991283		+	-	NGK_1214	Membrane	membrane protein	10	19	1
	991443	991315		-	-	NGK_1215	Hypothetical	hypothetical protein	0	0	1
991534	991534	991902	991902	+	-	NGK_1216	Lipoprotein	Lipoprotein	146	225	1
	991918	993384		+	-	NGK_1217	Amino Acid Metabolism	threonine synthase	58	73	1
	993431	994225		+	-	NGK_1218	Hypothetical	hypothetical protein	48	34	0.314393
	994413	995189		+	-	NGK_1219	Energy Metabolism	putative ferredoxin-NADP reductase	211	131	0.179684
	995666	995532		-	-	NGK_1220	Hypothetical	hypothetical protein	4	19	0.0468913
	998319	995848		-	-	NGK_1221	Transport	putative P-type cation-transporting ATPase	14	16	1
	999494	998316		-	-	NGK_1222	Metabolism	GTP-binding protein	20	23	0.77171
	1000804	999500		-	-	NGK_1223	Membrane	Periplasmic protein	27	40	1
	1001657	1000932		-	-	NGK_1224	Hypothetical	hypothetical protein	24	48	1
	1002407	1001730		-	radC	NGK_1225	DNA Metabolism	DNA repair protein RadC	5	24	0.0864904
	1003879	1002530		-	-	NGK_1226	Metabolism	glutamate--cysteine ligase	60	41	0.186391
	1004131	1005540	1005540	+	-	NGK_1227	Metabolism	isopropylmalate isomerase large subunit	84	131	1
	1005635	1005889	1005889	+	-	NGK_1228	Lipoprotein	Lipoprotein	89	76	0.513855
	1005900	1006592		+	leuD	NGK_1229	Metabolism	isopropylmalate isomerase small subunit	51	39	0.376624
	1006759	1008030		+	-	NGK_1230	DNA Metabolism	putative DNA modification methylase (N.MgoV)	39	64	1
	1008046	1008777		+	-	NGK_1231	DNA Metabolism	putative type II restriction endonuclease NlaIV	21	54	0.603431
	1008811	1009881		+	-	NGK_1232	Metabolism	3-isopropylmalate dehydrogenase	41	79	0.945897
	1010562	1009909		-	-	NGK_1233	Transposase	IS1016 transposase	4	6	1
	1010619	1010786		+	-	NGK_1234	Hypothetical	hypothetical protein	4	8	1
	1011653	1010868		-	-	NGK_1235	Metabolism	protein SuhB	17	39	0.766592
	1011669	1011797		+	-	NGK_1236	Hypothetical	hypothetical protein	0	1	1
	1011897	1012712		+	-	NGK_1237	Metabolism	putative methylase family protein	4	16	1
	1012774	1013622		+	-	NGK_1238	Hypothetical	hypothetical protein	4	22	0.0900441
	1013658	1014914		+	-	NGK_1239	Metabolism	putative SUN-family protein	14	39	0.450634
	1014921	1015115		+	-	NGK_1240	Hypothetical	hypothetical protein	0	6	1
	1015260	1015688		+	-	NGK_1241	Hypothetical	hypothetical protein	47	30	0.351182
	1017080	1015737		-	-	NGK_1242	Metabolism	putative aldehyde dehydrogenase	40	38	0.482809
	1017831	1017085		-	-	NGK_1243	Hypothetical	hypothetical protein	87	42	0.0375552
	1017888	1018178		+	gatC	NGK_1244	Translation	aspartyl/glutamyl-tRNA amidotransferase subunit C	168	414	0.418523
	1018241	1019686		+	gatA	NGK_1245	Translation	aspartyl/glutamyl-tRNA amidotransferase subunit A	45	69	1
	1019683	1020615		+	-	NGK_1246	Hypothetical	Hypothetical membrane protein	32	54	1
	1020658	1022088		+	gatB	NGK_1247	Translation	aspartyl/glutamyl-tRNA amidotransferase subunit B	54	84	1
	1022180	1023190		+	-	NGK_1248	Energy Metabolism	putative iron/sulfur-binding oxidoreductase	17	14	0.524453
	1023323	1023171		-	-	NGK_1249	Hypothetical	hypothetical protein	8	14	1
	1023952	1023320		-	-	NGK_1250	Metabolism	pyridoxamine 5'-phosphate oxidase	85	24	0.000100023
	1023972	1025222		+	-	NGK_1251	Metabolism	pseudouridine synthase	20	23	0.674397
	1026822	1025281		-	-	NGK_1252	Transport	putative membrane transporter	6	8	1
	1026904	1027026		+	-	NGK_1253	Hypothetical	hypothetical protein	0	0	1
	1028524	1027115		-	xseA	NGK_1254	DNA Metabolism	exodeoxyribonuclease VII large subunit	10	17	1
	1028649	1029488		+	-	NGK_1255	Metabolism	putative NH(3)-dependent NAD synthetase	27	14	0.172289
	1030032	1029559		-	-	NGK_1256	Regulator	Regulator of cell morphogenesis and NO signaling	19	14	0.589041
	1030062	1030265		+	-	NGK_1257	Hypothetical	hypothetical protein	0	2	1
1030273	1030273	1030662	1030662	+	-	NGK_1258	Energy Metabolism	putative thioredoxin I	124	120	0.48834
1031826	1031826	1031948	1031948	+	-	NGK_1259	Hypothetical	hypothetical protein	195	711	0.0550893
	1031661	1030714		-	-	NGK_1260	Hypothetical	hypothetical protein	10	18	1
	1031989	1033377	1033377	+	-	NGK_1261	Replication	putative ATP-dependent RNA helicase	180	490	0.188695
	1033928	1033728		-	-	NGK_1262	Hypothetical	hypothetical protein	30	9	0.0926925
	1034559	1033942		-	-	NGK_1263	Membrane	Membrane lipoprotein	61	42	0.309716
	1035081	1034581		-	-	NGK_1264	Hypothetical	hypothetical protein	17	13	0.590169
	1035080	1035235		+	-	NGK_1265	Hypothetical	hypothetical protein	0	0	1
	1035262	1035387		+	-	NGK_1266	Hypothetical	hypothetical protein	0	0	1
	1035486	1036679		+	argD	NGK_1267	Metabolism	bifunctional N-succinyldiaminopimelate-aminotransferase/acetylornithine transaminase protein	26	16	0.27516
	1038114	1036786	1036786	-	clpX	NGK_1268	Metabolism	ATP-dependent protease ATP-binding subunit ClpX	118	78	0.227754
1038213	1038213	1038584	1038584	+	rbfA	NGK_1269	Translation	ribosome-binding factor A	102	99	0.494784
	1038595	1039119		+	-	NGK_1270	Hypothetical	hypothetical protein	26	80	0.314393
	1039177	1040097		+	truB	NGK_1271	Translation	tRNA pseudouridine synthase B	10	10	1
	1040315	1040815		+	-	NGK_1272	DNA Metabolism	restriction modification protein Mod	12	71	0.00325533
	1041136	1042509		+	-	NGK_1273	Amino Acid Metabolism	Twin-argninine leader-binding protein DmsD	13	79	1.35197e-05
	1042499	1045273		+	-	NGK_1274	Other	protein Rmsprotein R	20	35	1
	1046594	1045422	1045422	-	-	NGK_1275	Metabolism	putative L-lactate dehydrogenase	260	239	0.546114
	1046945	1046715		-	-	NGK_1276	Hypothetical	hypothetical protein	0	0	1
	1046944	1047390		+	-	NGK_1277	Regulator	Putative HTH-type transcriptional regulator NMB1378	85	41	0.0882965
	1047419	1048633		+	-	NGK_1278	Metabolism	cysteine desulfurase	69	103	1
	1048672	1048929		+	-	NGK_1279	Hypothetical	hypothetical protein	71	104	1
	1049235	1049729		+	-	NGK_1280	Replication	cell filamentation protein	54	105	1
	1049742	1050128		+	-	NGK_1281	Replication	scaffold protein	81	115	1
1050155	1050155	1050535	1050535	+	-	NGK_1282	Metabolism	HesB/YadR/YfhF family protein	86	151	1
	1050798	1051298		+	-	NGK_1283	Stress	chaperone protein HscB	4	29	0.000521618
	1051425	1051312		-	-	NGK_1284	Hypothetical	hypothetical protein	0	0	1
	1051396	1054146		+	-	NGK_1285	DNA Metabolism	DNA gyrase subunit A	69	76	0.887041
	1054676	1054365		-	-	NGK_1286	Transposase	IS1016 transposase	3	6	1
	1055240	1057246		+	-	NGK_1287	Hypothetical	hypothetical protein	16	29	1
	1058397	1057369		-	-	NGK_1288	Metabolism	putative murein hydrolase	8	54	0.000230568
	1058617	1058369		-	-	NGK_1289	Hypothetical	hypothetical protein	22	54	0.881126
	1059999	1058608		-	-	NGK_1290	Energy Metabolism	putative oxidoreductase	24	36	1
	1059998	1060186		+	-	NGK_1291	Hypothetical	hypothetical protein	0	0	1
	1060220	1063924		+	-	NGK_1292	DNA Metabolism	putative transcription-repair coupling factor	13	16	1
	1063997	1064116		+	-	NGK_1293	Hypothetical	hypothetical protein	59	2	1.92477e-106
	1064150	1064452		+	-	NGK_1294	Hypothetical	hypothetical protein	1	2	1
1064614	1064614	1064997	1064997	+	-	NGK_1295	Metabolism	aspartate alpha-decarboxylase	173	182	0.583593
	1065019	1065861		+	-	NGK_1296	Metabolism	2-dehydro-3-deoxyphosphooctonate aldolase	53	68	1
	1065876	1066316		+	-	NGK_1297	Hypothetical	hypothetical protein	63	98	1
	1066363	1067649	1067649	+	eno	NGK_1298	Metabolism	phosphopyruvate hydratase	166	233	1
	1067817	1068095		+	-	NGK_1299	Replication	Cell division protein ftsB-like protein	58	72	0.848112
	1068369	1068136		-	-	NGK_1300	Iron	Iron-sulfur binding protein	11	9	1
	1069680	1068547	1068547	-	nrdB	NGK_1301	Metabolism	ribonucleotide-diphosphate reductase subunit beta	89	69	0.32172
	1072287	1069993	1069993	-	-	NGK_1302	Metabolism	ribonucleotide-diphosphate reductase subunit alpha	123	137	0.789447
	1072618	1072505		-	-	NGK_1303	Hypothetical	hypothetical protein	0	0	1
	1072803	1073114		+	-	NGK_1304	Hypothetical	hypothetical protein	23	111	0.0240341
	1074144	1073377		-	-	NGK_1305	Metabolism	1-acyl-sn-glycerol-3-phosphate acyltransferase	45	29	0.271446
	1075122	1074232		-	-	NGK_1306	Metabolism	formamidopyrimidine-DNA glycosylase	26	21	0.464819
	1075777	1075112		-	-	NGK_1307	Hypothetical	hypothetical protein	68	32	0.0687604
	1075956	1077932		+	-	NGK_1308	Metabolism	Membrane-bound lytic murein transglycosylase D	70	118	1
	1078000	1078692		+	-	NGK_1309	Translation	Ribosomal small subunit pseudouridine synthase A	28	47	1
	1079166	1080536		+	-	NGK_1310	Transport	putative sodium-dependent transport protein	23	8	0.0194256
	1080550	1081425		+	-	NGK_1311	Metabolism	putative cytidylate kinase	38	20	0.130659
	1081535	1081422		-	-	NGK_1312	Hypothetical	hypothetical protein	0	0	1
1081496	1081509	1083263	1083263	+	rpsA	NGK_1313	Translation	30S ribosomal protein S1	638	2061	0.336109
1083291	1083292	1083570	1083570	+	ihfB	NGK_1314	Regulator	integration host factor subunit beta	547	748	1
	1084191	1083784		-	-	NGK_1315	Regulator	putative MerR-family transcriptional regulator	0	6	1
	1084692	1085042		+	-	NGK_1316	Metabolism	alcohol dehydrogenase	39	40	0.671016
	1085047	1085451		+	-	NGK_1317	Metabolism	alcohol dehydrogenase	22	48	0.906108
	1085460	1086287		+	-	NGK_1318	Metabolism	putative esterase	14	20	1
	1086817	1087968		+	-	NGK_1319	Metabolism	Nucleotide-binding protein	33	95	0.235309
	1088027	1088452		+	ndk	NGK_1320	Metabolism	nucleoside diphosphate kinase	62	56	0.523577
	1088449	1088580		+	-	NGK_1321	Hypothetical	hypothetical protein	24	43	0.831631
1088596	1088596	1089690		+	-	NGK_1322	Hypothetical	hypothetical protein	72	167	0.461174
	1089741	1090454		+	-	NGK_1323	Pilin	Ftype IV pilus assembly protein	49	94	1
	1090470	1091735		+	ispG	NGK_1324	Metabolism	4-hydroxy-3-methylbut-2-en-1-yl diphosphate synthase	34	60	1
1092418	1092418	1091789		-	clpP	NGK_1325	DNA Metabolism	ATP-dependent Clp protease proteolytic subunit	70	159	0.562197
	1093812	1092499		-	tig	NGK_1326	Translation	trigger factor	445	766	0.843524
	1094034	1094483		+	-	NGK_1327	Transposase	IS1106 transposase	23	13	0.413712
	1097120	1094682		-	-	NGK_1328	Replication	cell division protein FtsK	33	44	1
	1097180	1098553		+	-	NGK_1329	Transport	ABC transporter permease	5	25	0.0333628
	1099082	1098600	1098600	-	-	NGK_1330	Hypothetical	hypothetical protein	127	105	0.340372
	1099246	1099389		+	-	NGK_1331	Hypothetical	hypothetical protein	0	0	1
	1099407	1099610		+	-	NGK_1332	Hypothetical	hypothetical protein	0	0	1
	1099665	1100411		+	-	NGK_1333	Metabolism	phosphatidylserine synthase	47	44	0.473803
	1100412	1101218		+	-	NGK_1334	Hypothetical	hypothetical protein	37	13	0.0123976
1101500	1101488	1101315	1101315	-	-	NGK_1335	Hypothetical	hypothetical protein	130	109	0.500158
1101827	1101827	1101696	1101696	-	-	NGK_1336	Hypothetical	hypothetical protein	23	213	4.14557e-07
	1102293	1101841		-	rplI	NGK_1337	Translation	50S ribosomal protein L9	352	504	1
	1102540	1102310	1102310	-	rpsR	NGK_1338	Translation	30S ribosomal protein S18	465	1984	0.00362206
	1102849	1102547	1102547	-	-	NGK_1339	Replication	putative primosomal replication protein n	153	275	1
	1103158	1102850		-	rpsF	NGK_1340	Translation	30S ribosomal protein S6	191	371	0.863083
1104324	1104324	1103374		-	-	NGK_1341	Energy Metabolism	putative thioredoxin reductase	169	225	1
	1104340	1106640		+	-	NGK_1342	Transport	putative transport ATPase	14	23	1
	1106695	1108581		+	uvrC	NGK_1343	DNA Metabolism	excinuclease ABC subunit C	11	13	1
	1109084	1110037		+	-	NGK_1344	Hypothetical	hypothetical protein	2	21	4.31412e-05
	1110084	1110200		+	-	NGK_1345	Hypothetical	hypothetical protein	0	33	1
	1110224	1110940		+	trmB	NGK_1346	Translation	tRNA (guanine-N(7)-)-methyltransferase	21	40	1
	1111391	1111507		+	-	NGK_1347	Hypothetical	hypothetical protein	0	0	1
	1112020	1112778		+	-	NGK_1348	Metabolism	carbonic anhydrase	68	38	0.105771
	1114983	1112956		-	-	NGK_1349	DNA Metabolism	excinuclease ABC subunit B	15	26	1
1115309	1115309	1115157	1115157	-	-	NGK_1350	Transport	Transposase	58	42	0.566204
1116788	1116788	1115313		-	-	NGK_1351	Metabolism	carboxy-terminal processing protease	62	91	1
	1118711	1116915		-	-	NGK_1352	Hypothetical	hypothetical protein	68	115	1
	1118915	1118784		-	-	NGK_1353	Hypothetical	hypothetical protein	0	14	1
	1118966	1119598		+	-	NGK_1354	Lipoprotein	CreA protein	23	27	0.732414
	1119600	1120148		+	-	NGK_1355	Hypothetical	hypothetical protein	26	47	1
	1120141	1120596		+	-	NGK_1356	DNA Metabolism	Holliday junction resolvase-like protein	40	16	0.0880863
	1121262	1120606		-	-	NGK_1357	Metabolism	putative hydrolase	9	10	1
	1123124	1121325		-	-	NGK_1358	Translation	prolyl-tRNA synthetase	78	124	1
	1123734	1126397	1126397	+	aceE	NGK_1359	Metabolism	pyruvate dehydrogenase subunit E1	240	440	0.671684
	1126547	1128109		+	-	NGK_1360	Metabolism	dihydrolipoamide acetyltransferase	177	419	0.314393
	1128501	1128644		+	-	NGK_1361	Hypothetical	hypothetical protein	251	1259	0.000277214
1128662	1128662	1130446	1130446	+	-	NGK_1362	Metabolism	putative dihydrolipoamide dehydrogenase	182	308	0.96529
	1132432	1130870	1130870	-	-	NGK_1363	Hypothetical	hypothetical protein	129	172	1
	1133738	1132545		-	-	NGK_1364	Iron	putative TonB-dependent receptor protein	14	32	0.767856
	1134224	1133841		-	-	NGK_1365	Iron	putative TonB-dependent receptor protein	7	18	0.58553
	1134195	1134332		+	-	NGK_1366	Hypothetical	hypothetical protein	0	0	1
	1134789	1134478		-	-	NGK_1367	Iron	putative TonB-dependent receptor protein	46	36	0.512078
	1135617	1134964		-	-	NGK_1368	Transposase	IS1016 transposase	3	3	1
	1135736	1135614		-	-	NGK_1369	Hypothetical	hypothetical protein	12	0	1
	1135818	1136378		+	-	NGK_1370	Membrane	Periplasmic protein	30	19	0.359218
	1136442	1136579		+	-	NGK_1371	Hypothetical	hypothetical protein	10	17	1
	1136607	1138052		+	aspA	NGK_1372	Metabolism	aspartate ammonia-lyase	45	85	0.963187
	1139610	1138120		-	-	NGK_1373	Hypothetical	hypothetical protein	10	0	1
	1139731	1139850		+	-	NGK_1374	Hypothetical	hypothetical protein	8	31	0.245269
	1140687	1139881		-	-	NGK_1375	Hypothetical	hypothetical protein	0	14	1
	1144507	1141079		-	-	NGK_1376	Iron	putative TonB-dependent receptor	3	2	1
	1145590	1144715		-	-	NGK_1377	Membrane	membrane protein	21	20	0.59153
	1146286	1145594		-	-	NGK_1378	Stress	molecuar chaperone DnaJ	10	48	0.0338092
	1146787	1146308		-	-	NGK_1379	Hypothetical	hypothetical protein	24	36	1
	1146796	1147224		+	-	NGK_1380	Hypothetical	hypothetical protein	26	31	0.789447
	1147256	1148122		+	-	NGK_1381	Hypothetical	hypothetical protein	40	21	0.143139
	1148214	1149173		+	-	NGK_1382	Hypothetical	hypothetical protein	34	28	0.443493
	1152206	1149267		-	-	NGK_1383	DNA Metabolism	Type III restriction-modification system EcoPI enzyme, subunit res	2	27	3.35131e-13
	1154092	1152296		-	-	NGK_1384	DNA Metabolism	Putative type III restriction-modification system methyltransferase	14	17	0.789447
	1155027	1154470		-	-	NGK_1385	Metabolism	putative peptidyl-prolyl cis-trans isomerase A	15	41	0.546114
	1156018	1155092		-	-	NGK_1386	Metabolism	CobW-like protein	19	27	1
	1156482	1156006		-	-	NGK_1387	Regulator	Cation uptake regulator	34	38	0.69834
	1157116	1156559		-	-	NGK_1388	Amino Acid Metabolism	Low molecular weight protein tyrosine-phosphatase	46	36	0.439831
	1158071	1157139	1157139	-	-	NGK_1389	Metabolism	glycerate kinase	56	129	0.524453
	1159464	1158367		-	-	NGK_1390	Hypothetical	hypothetical protein	47	72	1
	1160847	1159546		-	-	NGK_1391	Hypothetical	hypothetical protein	45	46	0.554716
	1160883	1161140		+	-	NGK_1392	Hypothetical	hypothetical protein	1	6	1
	1161115	1161294		+	-	NGK_1393	Hypothetical	hypothetical protein	0	0	1
1161647	1161647	1161273	1161273	-	-	NGK_1394	Transport	Mercury transport periplasmic protein, putative	36	45	0.792087
	1161926	1162261		+	-	NGK_1395	Hypothetical	hypothetical protein	0	0	1
	1162246	1162986		+	-	NGK_1396	Transport	sugar efflux transporter B	0	0	1
	1163135	1162983		-	-	NGK_1397	Hypothetical	hypothetical protein	21	2	8.35688e-13
	1163221	1164657		+	-	NGK_1398	Metabolism	protein PacA	2	7	1
	1164644	1165651		+	-	NGK_1399	Membrane	protein PacB	2	5	1
	1165648	1166841		+	-	NGK_1400	Membrane	Periplasmic protein	7	4	1
	1166881	1167081		+	-	NGK_1401	Hypothetical	hypothetical protein	8	16	1
	1167092	1168645		+	-	NGK_1402	Metabolism	long-chain-fatty-acid--CoA ligase	19	28	1
	1170716	1168734		-	-	NGK_1403	Transport	putative high-affinity choline transport protein	2	13	1
	1171548	1170895		-	-	NGK_1404	Transposase	IS1016 transposase	11	19	1
	1172530	1172399		-	-	NGK_1405	Hypothetical	hypothetical protein	22	17	1
	1173681	1172545		-	-	NGK_1406	Metabolism	phosphoribosylaminoimidazole synthetase	32	54	1
	1173820	1174008		+	-	NGK_1407	Hypothetical	hypothetical protein	0	0	1
	1174268	1175257		+	-	NGK_1408	DNA Metabolism	putative integrase	26	15	0.249556
	1175635	1176078		+	-	NGK_1409	Phage Associated	putative phage associated protein	208	359	1
	1179184	1176140		-	-	NGK_1410	Phage Associated	Putative tail length tape measure protein phage associated protein	0	0	1
	1179363	1179214		-	-	NGK_1411	Phage Associated	phage associated protein	4	0	1
	1179673	1179341		-	-	NGK_1412	Phage Associated	putative phage associated protein	0	0	1
	1179848	1179675		-	-	NGK_1413	Hypothetical	hypothetical protein	0	0	1
	1180173	1179832		-	-	NGK_1414	Phage Associated	putative phage associated protein	4	0	1
	1180315	1180157		-	-	NGK_1415	Phage Associated	putative phage associated protein	9	14	1
	1180854	1180315		-	-	NGK_1416	Phage Associated	putative phage associated protein	9	3	1
	1181061	1181297		+	-	NGK_1417	Phage Associated	Putative pemI-like protein (PemI) phage associated protein	260	107	0.0125335
	1181297	1181644		+	-	NGK_1418	Phage Associated	Putative plasmid stable inheritance protein putative phage associated protein	144	97	0.217754
	1181818	1181699		-	-	NGK_1419	Hypothetical	hypothetical protein	0	14	1
	1182344	1182012		-	-	NGK_1420	Phage Associated	putative phage associated protein	0	0	1
	1181979	1181848		-	-	NGK_1421	Hypothetical	hypothetical protein	0	1	1
	1182824	1182345		-	-	NGK_1422	Phage Associated	putative phage associated protein	0	0	1
	1183191	1182886		-	-	NGK_1423	Phage Associated	phage associated protein	10	5	1
	1183318	1183193		-	-	NGK_1424	Hypothetical	hypothetical protein	4	3	1
	1187448	1183303		-	-	NGK_1425	Phage Associated	putative phage associated protein	2	1	1
1187520	1187520	1187966		+	-	NGK_1426	Phage Associated	putative phage associated protein	393	146	0.000277214
	1188344	1187994		-	-	NGK_1427	Phage Associated	putative phage associated protein	0	1	1
	1189281	1188427		-	-	NGK_1428	Phage Associated	putative phage associated protein	5	1	1
	1189877	1189278		-	-	NGK_1429	Phage Associated	putative phage associated protein	0	2	1
	1190143	1189877		-	-	NGK_1430	Phage Associated	putative phage associated protein	1	4	1
	1190484	1190155		-	-	NGK_1431	Phage Associated	putative phage associated protein	10	2	1
	1191318	1190545		-	-	NGK_1432	Phage Associated	putative phage associated protein	2	1	1
	1191772	1191344		-	-	NGK_1433	Phage Associated	putative phage associated protein	5	2	1
	1192242	1191769		-	-	NGK_1434	Phage Associated	putative phage associated protein	3	0	1
	1192781	1192251		-	-	NGK_1435	Phage Associated	putative phage associated protein	17	1	1.56085e-18
	1193152	1192784		-	-	NGK_1436	Phage Associated	putative phage associated protein	0	0	1
	1194658	1193159		-	-	NGK_1437	Phage Associated	putative phage associated protein	0	3	1
	1195856	1194699		-	-	NGK_1438	Phage Associated	putative phage associated protein	8	1	1
	1198071	1195924		-	-	NGK_1439	Phage Associated	putative phage associated protein	5	2	1
	1199420	1198068		-	-	NGK_1440	Phage Associated	putative phage associated protein	5	1	1
	1199871	1199551		-	-	NGK_1441	Phage Associated	putative phage associated protein	10	4	1
	1201162	1200293		-	-	NGK_1442	Phage Associated	putative phage associated protein	11	94	2.48841e-08
	1202649	1201444		-	-	NGK_1443	Hypothetical	hypothetical protein	13	31	0.658618
	1203102	1202695		-	-	NGK_1444	Phage Associated	putative phage associated protein	19	5	0.0413493
	1203224	1203352		+	-	NGK_1445	Hypothetical	hypothetical protein	0	0	1
	1203743	1203369		-	-	NGK_1446	Phage Associated	putative phage associated protein	1	2	1
	1204069	1203740		-	-	NGK_1447	Hypothetical	hypothetical protein	2	2	1
	1204298	1204050		-	-	NGK_1448	Phage Associated	putative phage associated protein	2	1	1
	1204910	1204374		-	-	NGK_1449	Phage Associated	putative phage associated protein	1	11	1
	1205189	1204959		-	-	NGK_1450	Phage Associated	putative phage associated protein	1	0	1
	1205916	1205182		-	-	NGK_1451	Replication	putative DNA replication protein, putative phage associated protein	0	7	1
	1206809	1205973		-	-	NGK_1452	Phage Associated	putative phage associated protein	1	0	1
	1206938	1207072		+	-	NGK_1453	Hypothetical	hypothetical protein	0	2	1
	1207269	1207069		-	-	NGK_1454	Metabolism	methyl-accepting chemotaxis sensory transducer	0	0	1
	1207621	1208307		+	-	NGK_1455	Phage Associated	putative phage repressor	0	0	1
	1208347	1209045	1209045	+	-	NGK_1456	Phage Associated	putative CI protein	219	0	1
	1209284	1209982		+	-	NGK_1457	Hypothetical	hypothetical protein	0	27	1
	1209979	1210797		+	-	NGK_1458	Phage Associated	putative phage associated protein	7	91	3.85687e-16
	1210967	1211149		+	-	NGK_1459	Phage Associated	putative phage associated protein	1021	1068	0.740818
	1211251	1211652		+	-	NGK_1460	Phage Associated	putative phage associated protein	378	332	0.408482
	1212512	1211751		-	-	NGK_1461	Hypothetical	hypothetical protein	0	12	1
	1212733	1212933		+	-	NGK_1462	Phage Associated	putative phage associated protein	18	19	1
	1212966	1213442		+	-	NGK_1463	Phage Associated	putative phage associated protein	24	30	0.797134
	1214597	1214133		-	-	NGK_1464	Hypothetical	hypothetical protein	0	1	1
	1214627	1214788		+	-	NGK_1465	Phage Associated	putative phage associated protein	35	10	0.0457281
	1214857	1215543		+	-	NGK_1466	Phage Associated	putative phage associated protein	10	21	1
	1215641	1215865		+	-	NGK_1467	Phage Associated	putative phage associated protein	1	40	9.38142e-192
	1215862	1216353		+	-	NGK_1468	Phage Associated	putative phage associated protein	17	22	0.859055
	1216405	1216620		+	-	NGK_1469	Phage Associated	putative phage associated protein	8	6	1
	1216689	1217714		+	-	NGK_1470	Phage Associated	putative phage associated protein	24	22	0.520923
	1217735	1217941		+	-	NGK_1471	Hypothetical	hypothetical protein	0	11	1
	1217913	1218125		+	-	NGK_1472	Phage Associated	putative phage associated protein	0	0	1
	1218151	1218345		+	-	NGK_1473	Phage Associated	putative phage associated protein	2	4	1
	1218636	1219310		+	-	NGK_1474	Hypothetical	hypothetical protein	66	71	0.635754
	1219297	1219896	1219896	+	ribA	NGK_1475	Metabolism	GTP cyclohydrolase II	156	111	0.203591
1220064	1220064	1220264		+	-	NGK_1476	Hypothetical	hypothetical protein	34	131	0.109271
	1220249	1221211		+	-	NGK_1477	Hypothetical	hypothetical protein	6	32	0.0102618
	1222094	1221846		-	-	NGK_1478	Phage Associated	putative phage associated protein	0	5	1
	1223354	1222326		-	-	NGK_1479	Phage Associated	putative phage associated protein	7	15	1
	1223698	1223408		-	-	NGK_1480	Phage Associated	putative phage associated protein	0	9	1
	1225266	1223677		-	-	NGK_1481	Host Interactions	protein TspB2	12	27	0.850955
	1225931	1225653		-	-	NGK_1482	Phage Associated	putative phage associated protein	0	4	1
	1226222	1225938		-	-	NGK_1483	Phage Associated	putative phage associated protein	1	6	1
	1226427	1226230		-	-	NGK_1484	Phage Associated	putative phage associated protein	0	7	1
	1226722	1226432		-	-	NGK_1485	Phage Associated	putative phage associated protein	0	4	1
	1228119	1226767		-	-	NGK_1486	Hypothetical	hypothetical protein	0	0	1
	1228766	1229170		+	-	NGK_1487	Hypothetical	hypothetical protein	26	1	1.51368e-68
	1229210	1230391		+	-	NGK_1488	Hypothetical	hypothetical protein	3	9	1
	1232721	1230493		-	-	NGK_1489	Energy Metabolism	nitric oxide reductase	15	31	0.907563
	1233122	1234300		+	-	NGK_1490	Energy Metabolism	protein AniA	31	47	1
	1234478	1235233		+	-	NGK_1491	Hypothetical	hypothetical protein	12	7	1
1235506	1235506	1235880	1235880	+	-	NGK_1492	Pilin	pilin	154	96	0.156766
	1236041	1236175		+	-	NGK_1493	Other	putative secreted protein	0	0	1
1236276	1236276	1236410		+	-	NGK_1494	Hypothetical	hypothetical protein	84	97	0.776501
1236525	1236525	1237226		+	-	NGK_1495	Membrane	outer membrane preprotein PIIc	63	126	0.829096
	1237409	1237200		-	-	NGK_1496	Hypothetical	hypothetical protein	0	7	1
1237984	1237984	1237427		-	-	NGK_1497	Hypothetical	hypothetical protein	56	82	1
	1239693	1238059		-	-	NGK_1498	Hypothetical	hypothetical protein	17	47	0.367308
	1240097	1239756		-	-	NGK_1499	Hypothetical	hypothetical protein	26	71	0.496051
1241353	1241353	1240094		-	-	NGK_1500	Metabolism	phosphoserine aminotransferase	88	48	0.0457281
	1241380	1241997		+	-	NGK_1501	Hypothetical	hypothetical protein	26	53	1
	1242016	1243527		+	nusA	NGK_1502	Transcription	transcription elongation factor NusA	86	210	0.450634
	1243539	1246370		+	infB	NGK_1503	Translation	translation initiation factor IF-2	58	133	0.414435
	1247870	1246530		-	-	NGK_1504	Membrane	membrane protein	4	14	1
	1249311	1247944		-	-	NGK_1505	Hypothetical	hypothetical protein	8	15	1
	1249427	1250053	1250053	+	-	NGK_1506	Iron	Hemolysin, putative	93	130	1
	1251536	1250118		-	-	NGK_1507	Transport	Alanine or glycine:cation symporter, AGCS family	7	8	1
1251863	1251863	1252591		+	-	NGK_1508	Hypothetical	hypothetical protein	130	126	0.524453
	1253138	1252650		-	-	NGK_1509	Hypothetical	hypothetical protein	24	51	0.98145
	1253314	1253135		-	-	NGK_1510	Hypothetical	hypothetical protein	3	14	1
	1253297	1253422		+	-	NGK_1511	Hypothetical	hypothetical protein	7	0	1
	1253853	1253590		-	-	NGK_1512	Hypothetical	hypothetical protein	25	0	1
1254684	1254684	1254160	1254160	-	-	NGK_1513	Regulator	putative AsnC-family transcriptional regulator	32	19	0.323301
1254846	1254846	1255904	1255904	+	-	NGK_1514	Hypothetical	hypothetical protein	295	435	1
	1255951	1256064		+	-	NGK_1515	Hypothetical	hypothetical protein	0	79	1
	1256434	1256192		-	-	NGK_1516	Hypothetical	hypothetical protein	0	0	1
	1257804	1256446	1256446	-	-	NGK_1517	Hypothetical	hypothetical protein	54	73	1
	1258088	1257816		-	-	NGK_1518	Hypothetical	hypothetical protein	127	118	0.475071
	1259091	1258213		-	-	NGK_1519	Membrane	Periplasmic protein	33	31	0.524453
1259999	1259999	1259088		-	-	NGK_1520	Metabolism	N5-glutamine S-adenosyl-L-methionine-dependent methyltransferase	135	186	1
	1260131	1260538		+	-	NGK_1521	Phage Associated	putative phage associated protein	2	1	1
	1260601	1260804		+	-	NGK_1522	Hypothetical	hypothetical protein	0	0	1
	1260944	1261597		+	-	NGK_1523	Transposase	IS1016 transposase	16	10	0.452041
	1261642	1261755		+	-	NGK_1524	Hypothetical	hypothetical protein	0	4	1
	1261871	1262212		+	-	NGK_1525	Phage Associated	putative phage associated protein	10	5	1
	1262435	1262965		+	-	NGK_1526	Hypothetical	hypothetical protein	0	2	1
	1263164	1263036		-	-	NGK_1527	Transport	comE operon protein 1-like protein	21	49	0.656025
1268974	1268974	1270158		+	-	NGK_1528	Metabolism	putative flavoprotein	82	157	0.801279
	1272381	1270225		-	-	NGK_1529	Metabolism	guanosine-3',5'-bis(diphosphate) 3'-pyrophosphohydrolase	61	84	1
1272680	1272680	1272474	1272474	-	-	NGK_1530	Transcription	DNA-directed RNA polymerase subunit omega	389	398	0.569811
	1273379	1272738		-	gmk	NGK_1531	Metabolism	guanylate kinase	73	140	0.876141
	1273483	1274082		+	-	NGK_1532	Metabolism	adenine phosphoribosyltransferase	65	35	0.147602
	1274919	1274128		-	-	NGK_1533	Hypothetical	hypothetical protein	15	19	0.789447
	1275001	1275159		+	-	NGK_1534	Hypothetical	hypothetical protein	5	33	0.00483585
	1275242	1276597		+	-	NGK_1535	Metabolism	putative protease	42	68	1
	1276728	1277201		+	-	NGK_1536	Hypothetical	hypothetical protein	14	28	1
	1277760	1277410		-	hbpA	NGK_1537	Iron	hemoglobin receptor	10	18	1
	1278707	1277745		-	hbpB	NGK_1538	Iron	hemoglobin receptor	21	10	0.123024
	1279768	1278929		-	hbpC	NGK_1539	Iron	hemoglobin receptor	36	19	0.160579
	1279996	1280649		+	-	NGK_1540	Transposase	IS1016 transposase	8	1	1
1281387	1281387	1280674		-	hbpD	NGK_1541	Iron	Haem utilisation protein	155	114	0.295472
	1281457	1281585		+	-	NGK_1542	Hypothetical	hypothetical protein	1	8	1
	1281614	1282948		+	-	NGK_1543	Other	protein PqiA	19	34	1
	1282941	1284602		+	-	NGK_1544	Other	protein PqiB	16	41	0.586236
	1284602	1285120		+	-	NGK_1545	Lipoprotein	Lipoprotein	7	89	2.2919e-12
	1285124	1285675		+	-	NGK_1546	Metabolism	putative DNA-3-methyladenineglycosylase I	26	78	0.351182
	1285665	1286306		+	-	NGK_1547	Metabolism	GDSL lipase family protein	42	30	0.386452
	1286529	1286299		-	-	NGK_1548	Hypothetical	hypothetical protein	4	0	1
	1286528	1286836		+	-	NGK_1549	Membrane	membrane protein	27	139	0.00896957
	1286867	1289719		+	-	NGK_1550	Metabolism	glycine dehydrogenase	26	54	0.82417
	1290420	1289827		-	-	NGK_1551	Hypothetical	hypothetical protein	2	16	1
	1290649	1290530		-	-	NGK_1552	Hypothetical	hypothetical protein	22	78	0.314884
	1291920	1291081		-	-	NGK_1553	Energy Metabolism	cytochrome c5	338	262	0.443493
	1293538	1292345		-	-	NGK_1554	Metabolism	aromatic amino acid aminotransferase	8	37	0.0298537
	1294646	1293558		-	-	NGK_1555	Translation	tRNA (uracil-5-)-methyltransferase	47	57	0.875372
	1294793	1295893		+	-	NGK_1556	Metabolism	chorismate synthase	31	29	0.476226
	1295984	1296409	1296409	+	-	NGK_1557	Hypothetical	hypothetical protein	179	391	0.695093
	1298468	1296483		-	-	NGK_1558	DNA Metabolism	DNA topoisomerase IV subunit B	12	20	1
1299143	1299143	1298535	1298535	-	-	NGK_1559	Metabolism	dinucleoside polyphosphate hydrolase	87	186	0.663349
	1299225	1300520		+	-	NGK_1560	Translation	seryl-tRNA synthetase	95	110	0.660355
1301630	1301630	1300593	1300593	-	-	NGK_1561	Metabolism	D-lactate dehydrogenase	233	344	1
	1302792	1301716		-	prfA	NGK_1562	Membrane	peptide chain release factor 1	20	33	1
	1303652	1302882		-	-	NGK_1563	Hypothetical	hypothetical protein	11	5	1
	1304647	1303655		-	-	NGK_1564	Amino Acid Metabolism	protein AnsA	40	32	0.374255
	1305397	1304714		-	-	NGK_1565	Membrane	DedA-family integral membrane protein	35	51	1
	1305411	1305542		+	-	NGK_1566	Hypothetical	hypothetical protein	0	0	1
	1306923	1305586		-	glmM	NGK_1567	Metabolism	phosphoglucosamine mutase	51	45	0.366666
	1307039	1306920		-	-	NGK_1568	Hypothetical	hypothetical protein	6	16	1
	1307904	1307050		-	-	NGK_1569	Hypothetical	hypothetical protein	32	26	0.461842
	1308952	1308044		-	-	NGK_1570	Metabolism	Chorismate mutase-related protein	18	46	0.590169
	1309593	1308934		-	-	NGK_1571	Hypothetical	hypothetical protein	50	78	1
	1309621	1311129		+	-	NGK_1572	Hypothetical	hypothetical protein	19	16	0.481869
	1312671	1311193		-	-	NGK_1573	Metabolism	3-octaprenyl-4-hydroxybenzoate carboxy-lyase	37	73	0.831677
	1313206	1312691		-	-	NGK_1574	Hypothetical	hypothetical protein	70	63	0.450634
	1313530	1313213		-	-	NGK_1575	Membrane	membrane protein	51	93	1
	1313750	1313598		-	-	NGK_1576	Hypothetical	hypothetical protein	9	24	0.59082
	1314463	1313843		-	-	NGK_1577	Hypothetical	hypothetical protein	20	23	0.779556
	1314438	1314692		+	-	NGK_1578	Hypothetical	hypothetical protein	8	0	1
	1314874	1314689		-	-	NGK_1579	Hypothetical	hypothetical protein	0	5	1
	1314855	1314986		+	-	NGK_1580	Hypothetical	hypothetical protein	0	23	1
	1315149	1315283		+	-	NGK_1581	Hypothetical	hypothetical protein	0	42	1
	1315385	1316050		+	fabG	NGK_1582	Metabolism	3-ketoacyl-ACP reductase	1	38	1.04733e-49
	1316044	1317300		+	-	NGK_1583	Metabolism	Putative 3-oxoacyl-(Acyl-carrier-protein) synthase	6	25	0.101526
	1317593	1318351		+	-	NGK_1584	Metabolism	protein LgtF	11	38	0.203591
	1318352	1319416		+	-	NGK_1585	Metabolism	RfaK	13	17	0.891167
	1319406	1319522		+	-	NGK_1586	Hypothetical	hypothetical protein	1	0	1
	1319650	1320987		+	-	NGK_1587	Transport	putative sodium dependent ion transport protein	19	21	0.604618
	1321761	1321162		-	-	NGK_1588	Other	NosX protein	5	21	0.249556
	1322174	1321794		-	-	NGK_1589	Hypothetical	Hypothetical periplasmic protein	24	20	0.635754
	1322983	1322183		-	thyA	NGK_1590	Metabolism	thymidylate synthase	44	62	1
1323361	1323401	1324735	1324735	+	-	NGK_1591	Metabolism	glutamate dehydrogenase	545	200	0.00526153
	1324977	1324732		-	-	NGK_1592	Hypothetical	hypothetical protein	2	24	1.97958e-12
	1325846	1324974		-	-	NGK_1593	Regulator	GntR family transcriptional regulator	12	13	1
	1326103	1326330		+	-	NGK_1594	Transport	L-lactate permease-like protein	24	5	0.000863356
	1326358	1326507		+	-	NGK_1595	Hypothetical	hypothetical protein	41	30	0.799179
	1328111	1326708	1326708	-	-	NGK_1596	Host Interactions	protein MtrE	110	261	0.390257
1331367	1331367	1328164		-	-	NGK_1597	Host Interactions	antibiotic resistance efflux pump component	78	231	0.127317
1332617	1332617	1331379	1331379	-	-	NGK_1598	Host Interactions	antibiotic resistance efflux pump component	103	302	0.162987
1332787	1332787	1332674	1332674	-	-	NGK_1599	Hypothetical	hypothetical protein	186	707	0.0441985
	1332867	1333499		+	-	NGK_1600	Regulator	MtrR protein	8	0	1
	1333849	1333592		-	-	NGK_1601	Hypothetical	hypothetical protein	25	8	0.148954
	1334103	1335704		+	-	NGK_1602	Host Interactions	antibiotic resistance efflux pump component	30	77	0.343395
	1338983	1335774		-	-	NGK_1603	DNA Metabolism	putative exodeoxyribonuclease V	9	11	1
	1338966	1339091		+	-	NGK_1604	Hypothetical	hypothetical protein	0	14	1
	1340493	1339084	1339084	-	-	NGK_1605	Membrane	membrane protein	56	1	0
	1340820	1340602		-	-	NGK_1606	Hypothetical	hypothetical protein	2	12	1
	1342156	1340837	1340837	-	-	NGK_1607	Energy Metabolism	protein CcoP	149	207	1
	1342350	1342180	1342180	-	-	NGK_1608	Energy Metabolism	Cb-type cytochrome c oxidase subunit IV	252	481	0.956568
	1342966	1342355	1342355	-	-	NGK_1609	Energy Metabolism	cbb3-type cytochrome c oxidase subunit II	392	336	0.50289
	1344426	1342993		-	-	NGK_1610	Energy Metabolism	cbb3-type cytochrome c oxidase subunit I	321	459	0.896426
	1344716	1344600		-	-	NGK_1611	Hypothetical	hypothetical protein	3	2	1
	1344860	1346500		+	-	NGK_1612	Hypothetical	hypothetical protein	12	44	0.0708115
	1346526	1346993	1346993	+	-	NGK_1613	Hypothetical	hypothetical protein	81	41	0.102387
	1347928	1347494	1347494	-	-	NGK_1614	Transport	ExbD protein	237	97	0.00296216
	1348593	1347931	1347931	-	-	NGK_1615	Energy Metabolism	ExbB oriteub	129	97	0.249556
	1349510	1348659		-	-	NGK_1616	Iron	TonB	209	70	2.48002e-05
	1349706	1350404		+	-	NGK_1617	Hypothetical	hypothetical protein	73	70	0.479642
	1351117	1350476	1350476	-	-	NGK_1618	Energy Metabolism	glutaredoxin	109	97	0.370947
	1351260	1353473		+	-	NGK_1619	Metabolism	putative GTP pyrophosphokinase	23	23	0.524453
	1353914	1353537		-	-	NGK_1620	Hypothetical	hypothetical protein	19	152	4.46573e-07
	1354438	1353983		-	-	NGK_1621	Hypothetical	hypothetical protein	8	39	0.107758
	1355048	1354419		-	-	NGK_1622	Hypothetical	hypothetical protein	26	33	0.907563
	1355319	1355197		-	-	NGK_1623	Hypothetical	hypothetical protein	0	15	1
	1356581	1355850		-	-	NGK_1624	Hypothetical	hypothetical protein	5	52	6.88995e-07
	1356591	1356707		+	-	NGK_1625	Hypothetical	hypothetical protein	0	0	1
	1357167	1356748		-	-	NGK_1626	Hypothetical	hypothetical protein	2	17	0.00127761
	1357901	1357164		-	-	NGK_1627	Hypothetical	hypothetical protein	4	33	0.000180362
	1358319	1358032		-	-	NGK_1628	Hypothetical	hypothetical protein	13	88	0.00287993
	1359281	1358844		-	-	NGK_1629	Hypothetical	hypothetical protein	34	70	1
	1359754	1359419	1359419	-	-	NGK_1630	Hypothetical	hypothetical protein	140	352	0.386452
	1360482	1359751		-	-	NGK_1631	Hypothetical	hypothetical protein	37	70	1
	1360835	1360617		-	-	NGK_1632	Hypothetical	hypothetical protein	15	146	5.78392e-07
1361514	1361514	1361287	1361287	-	-	NGK_1633	Hypothetical	hypothetical protein	18	305	1.42288e-26
	1361704	1361573		-	-	NGK_1634	Hypothetical	hypothetical protein	6	55	4.22738e-06
	1362239	1361886		-	-	NGK_1635	Hypothetical	hypothetical protein	14	32	1
	1363084	1362536		-	-	NGK_1636	Hypothetical	hypothetical protein	69	1246	1.78573e-82
	1364891	1363074		-	-	NGK_1637	Replication	protein MafB3	14	129	7.12811e-16
	1365836	1364895		-	-	NGK_1638	Replication	protein MafA3	27	9	0.00603739
	1365855	1365968		+	-	NGK_1639	Hypothetical	hypothetical protein	1	0	1
	1366629	1365976		-	-	NGK_1640	Transposase	IS1016 transposase	3	7	1
	1366696	1367277		+	-	NGK_1641	Hypothetical	hypothetical protein	2	8	1
	1367408	1367271		-	-	NGK_1642	Hypothetical	hypothetical protein	0	0	1
	1367407	1369068		+	-	NGK_1643	Energy Metabolism	Electron transfer flavoprotein-ubiquinone oxidoreductase	13	36	0.459552
	1369221	1369093		-	-	NGK_1644	Hypothetical	hypothetical protein	10	11	1
	1369696	1369202		-	-	NGK_1645	Energy Metabolism	protein NosL	157	142	0.39776
	1370523	1369693		-	-	NGK_1646	Other	NosY	16	8	0.242483
	1371446	1370520		-	-	NGK_1647	Transport	ABC transporter ATP-binding protein	10	14	1
	1372052	1371474		-	-	NGK_1648	Transport	Copper ABC transporter, periplasmic copper-binding protein	12	8	1
	1372793	1372059		-	-	NGK_1649	Transport	Copper ABC transporter, periplasmic copper-binding protein	0	3	1
	1372824	1372940		+	-	NGK_1650	Hypothetical	hypothetical protein	1	0	1
	1373358	1373002		-	-	NGK_1651	Energy Metabolism	nitrous-oxide reductase precurser	4	11	1
	1375071	1373368		-	-	NGK_1652	Energy Metabolism	nitrous-oxide reductase	21	30	1
	1376285	1375098		-	-	NGK_1653	Regulator	Regulatory protein NosR	3	13	1
	1377404	1376289		-	-	NGK_1654	Energy Metabolism	FMN-binding protein	25	18	0.402474
	1378898	1377651		-	hemA	NGK_1655	Translation	glutamyl-tRNA reductase	43	48	0.695093
	1379485	1379051	1379051	-	-	NGK_1656	Metabolism	glycine cleavage system protein H	312	265	0.411644
	1379986	1379489	1379489	-	-	NGK_1657	Hypothetical	hypothetical protein	40	49	0.825157
	1379999	1380178		+	-	NGK_1658	Hypothetical	hypothetical protein	0	0	1
	1381275	1380175	1380175	-	gcvT	NGK_1659	Metabolism	glycine cleavage system aminomethyltransferase T	109	95	0.441029
	1381246	1381464		+	-	NGK_1660	Hypothetical	hypothetical protein	0	0	1
	1381554	1381697		+	-	NGK_1661	Hypothetical	hypothetical protein	0	0	1
	1381727	1382269	1382269	+	-	NGK_1662	Regulator	transcriptional regulator, AsnC family	131	102	0.288583
	1382325	1382921		+	-	NGK_1663	Hypothetical	hypothetical protein	99	111	0.71983
	1382918	1383277		+	-	NGK_1664	Membrane	Membrane protein	7	25	0.307138
	1383331	1383621		+	-	NGK_1665	Membrane	C4-dicarboxylate-binding periplasmic protein	42	10	0.00318741
1383663	1383663	1385057	1385057	+	-	NGK_1666	Membrane	Membrane protein	79	157	0.718614
	1385784	1385131		-	-	NGK_1667	Transposase	IS1016 transposase	12	1	1
	1386022	1387365	1387365	+	-	NGK_1668	Energy Metabolism	Na(+)-translocating NADH-quinone reductase subunit A	65	112	1
	1387368	1388600		+	-	NGK_1669	Energy Metabolism	Na(+)-translocating NADH-quinone reductase subunit B	30	131	0.00632817
	1388593	1389369		+	-	NGK_1670	Energy Metabolism	Na(+)-translocating NADH-quinone reductase subunit C	31	95	0.239537
	1389378	1389995		+	-	NGK_1671	Energy Metabolism	Na(+)-translocating NADH-quinone reductase subunit D	85	64	0.289538
	1389999	1390592		+	-	NGK_1672	Energy Metabolism	Na(+)-translocating NADH-quinone reductase subunit E	26	82	0.27548
1390606	1390606	1391823	1391823	+	-	NGK_1673	Energy Metabolism	Na(+)-translocating NADH-quinone reductase subunit F	71	220	0.0987115
	1392279	1392142		-	-	NGK_1674	Hypothetical	hypothetical protein	0	0	1
	1392319	1393395		+	-	NGK_1675	Membrane	ApbE protein	1	24	1.01148e-22
	1393421	1393636		+	-	NGK_1676	Membrane	Periplasmic protein	9	16	1
	1394338	1393760	1393760	-	-	NGK_1677	Stress	heat shock protein GrpE	149	430	0.150432
	1394359	1394475		+	-	NGK_1678	Hypothetical	hypothetical protein	0	3	1
	1394521	1395339		+	-	NGK_1679	Metabolism	protein CysE	14	25	1
	1395539	1395378		-	-	NGK_1680	Hypothetical	hypothetical protein	46	33	0.63054
	1397054	1395543		-	ubiB	NGK_1681	Metabolism	putative ubiquinone biosynthesis protein UbiB	26	61	0.551868
	1397298	1397089		-	-	NGK_1682	Hypothetical	hypothetical protein	34	25	0.646663
	1397689	1397543		-	-	NGK_1683	Hypothetical	hypothetical protein	15	16	0.899787
1398167	1398167	1397706	1397706	-	-	NGK_1684	Metabolism	Putative iron-sulfur cluster insertion protein erpA	208	152	0.236697
	1398863	1398177	1398177	-	-	NGK_1685	Regulator	putative transcriptional regulator, repressor	115	279	0.369982
	1399012	1398896		-	-	NGK_1686	Hypothetical	hypothetical protein	6	19	0.416296
	1399050	1399322		+	-	NGK_1687	Hypothetical	hypothetical protein	35	170	0.011198
	1399582	1399460		-	-	NGK_1688	Hypothetical	hypothetical protein	0	3	1
1399514	1399575	1401458	1401458	+	dnaK	NGK_1689	Stress	molecular chaperone DnaK	339	1225	0.130688
	1401711	1402934		+	-	NGK_1690	Hypothetical	hypothetical protein	0	0	1
	1402906	1403607		+	-	NGK_1691	Hypothetical	hypothetical protein	0	3	1
	1403664	1404641		+	-	NGK_1692	Hypothetical	hypothetical protein	2	1	1
	1404784	1404638		-	-	NGK_1693	Hypothetical	hypothetical protein	0	15	1
	1405194	1405883		+	-	NGK_1694	Transport	ABC transporter permease	5	2	1
	1405987	1406682	1406682	+	-	NGK_1695	Transport	ABC transporter ATP-binding protein	168	125	0.314393
1406874	1406874	1407488		+	-	NGK_1696	Transport	protein CadB	125	209	1
	1408233	1408880		+	-	NGK_1697	Membrane	putative integral membrane protein	14	50	0.179811
	1411089	1408927		-	-	NGK_1698	Replication	primosome assembly protein PriA	7	13	1
1411256	1411256	1412041	1412041	+	-	NGK_1699	Metabolism	Thiol:disulfide interchange protein	108	107	0.540522
	1414074	1412140		-	-	NGK_1700	Transport	ABC transporter ATP-binding protein	17	26	1
	1415318	1414140	1414140	-	-	NGK_1701	Lipoprotein	MacA protein	57	98	1
	1415544	1415933		+	-	NGK_1702	Pilin	PilV	16	22	0.922567
	1419512	1416027		-	-	NGK_1703	Hypothetical	hypothetical protein	13	28	0.710962
	1419514	1419675		+	-	NGK_1704	Hypothetical	hypothetical protein	0	5	1
	1419996	1420577		+	-	NGK_1705	Hypothetical	hypothetical protein	120	114	0.443493
	1420558	1421034		+	-	NGK_1706	Hypothetical	hypothetical protein	14	14	1
	1421157	1421279		+	-	NGK_1707	Hypothetical	hypothetical protein	28	16	0.637078
	1421276	1421965		+	-	NGK_1708	Metabolism	UDP-2,3-diacylglucosamine hydrolase	20	10	0.239537
	1422234	1423820	1423820	+	-	NGK_1709	Transport	LctP	136	182	1
	1424189	1423986	1423986	-	-	NGK_1710	Hypothetical	hypothetical protein	169	212	0.895453
	1424205	1424327		+	-	NGK_1711	Hypothetical	hypothetical protein	5	0	1
	1424305	1424802		+	-	NGK_1712	Hypothetical	hypothetical protein	1	3	1
	1424803	1426074		+	-	NGK_1713	Metabolism	aromatic amino acid aminotransferase	39	44	0.736978
	1426644	1426075		-	-	NGK_1714	Hypothetical	hypothetical protein	13	13	1
	1426643	1426759		+	-	NGK_1715	Hypothetical	hypothetical protein	12	20	1
	1426888	1426769		-	-	NGK_1716	Hypothetical	hypothetical protein	50	84	0.996848
	1428632	1427121		-	lysS	NGK_1717	Translation	lysyl-tRNA synthetase	69	89	1
	1430040	1428787		-	-	NGK_1718	Membrane	membrane protein	23	40	1
	1430026	1430184		+	-	NGK_1719	Hypothetical	hypothetical protein	6	0	1
	1430394	1432295		+	-	NGK_1720	Metabolism	putative aminopeptidase	31	29	0.450634
	1432312	1432467		+	-	NGK_1721	Hypothetical	hypothetical protein	0	8	1
	1432775	1432560		-	-	NGK_1722	Hypothetical	hypothetical protein	0	0	1
	1432977	1432822		-	-	NGK_1723	Hypothetical	hypothetical protein	0	8	1
	1433256	1433110		-	-	NGK_1724	Hypothetical	hypothetical protein	52	7	4.42685e-10
	1433542	1433390		-	-	NGK_1725	Hypothetical	hypothetical protein	32	5	3.6657e-05
	1434159	1433617		-	-	NGK_1726	Hypothetical	hypothetical protein	3	10	1
	1434455	1434159		-	-	NGK_1727	Membrane	outer membrane protein	41	130	0.308266
	1434585	1434716		+	-	NGK_1728	Hypothetical	hypothetical protein	2	0	1
	1435481	1434690		-	-	NGK_1729	Membrane	outer membrane protein	151	148	0.500158
	1436177	1435764		-	-	NGK_1730	Hypothetical	hypothetical protein	3	8	1
	1437775	1436195		-	purH	NGK_1731	Metabolism	bifunctional phosphoribosylaminoimidazolecarboxamide formyltransferase/IMP cyclohydrolase	5	13	1
	1439159	1437936		-	-	NGK_1732	Transport	Chloride channel protein-related protein	3	8	1
	1440056	1439223		-	-	NGK_1733	Metabolism	SerB protein	15	51	0.197556
	1440102	1440230		+	-	NGK_1734	Hypothetical	hypothetical protein	0	4	1
	1440318	1441883		+	pntA	NGK_1735	Energy Metabolism	NAD(P) transhydrogenase subunit alpha	42	47	0.741063
	1441887	1442270		+	-	NGK_1736	Membrane	Membrane protein	27	12	0.261345
	1442350	1443735		+	pntB	NGK_1737	Metabolism	pyridine nucleotide transhydrogenase	38	35	0.450634
1443877	1443877	1443764	1443764	-	-	NGK_1738	Hypothetical	hypothetical protein	99	178	1
1444521	1444521	1443943	1443943	-	-	NGK_1739	Other	protein MdaB	509	2118	0.0106791
	1444760	1445671		+	-	NGK_1740	Regulator	putative LysR-family transcriptional regulator	4	2	1
	1445793	1445939		+	-	NGK_1741	Hypothetical	hypothetical protein	0	0	1
	1446695	1446336		-	-	NGK_1742	Hypothetical	hypothetical protein	20	56	0.523554
	1447210	1446716		-	-	NGK_1743	Hypothetical	hypothetical protein	59	74	0.882777
	1447668	1447360	1447360	-	-	NGK_1744	Hypothetical	hypothetical protein	39	61	1
	1448167	1447907		-	-	NGK_1745	Hypothetical	hypothetical protein	15	76	0.0661413
	1448330	1448169		-	-	NGK_1746	Hypothetical	hypothetical protein	56	92	1
	1449005	1448376		-	-	NGK_1747	Hypothetical	hypothetical protein	50	62	0.858415
	1449439	1449008		-	-	NGK_1748	Hypothetical	hypothetical protein	16	82	0.0163013
1449772	1449772	1449476	1449476	-	-	NGK_1749	Hypothetical	hypothetical protein	62	180	0.359873
	1450342	1449893		-	-	NGK_1750	Hypothetical	hypothetical protein	142	318	0.63054
	1451469	1450687		-	-	NGK_1751	Metabolism	biotin synthase	33	31	0.547489
	1452104	1451457		-	-	NGK_1752	Metabolism	Dithiobiotin synthetase	17	36	0.996717
	1453256	1452114		-	-	NGK_1753	Metabolism	8-amino-7-oxononanoate synthase	24	70	0.314884
	1453460	1453278		-	-	NGK_1754	Metabolism	23S rRNA (uracil-5-)-methyltransferase RumA	45	79	1
	1453479	1454555		+	-	NGK_1755	Hypothetical	hypothetical protein	63	85	1
	1454700	1454572		-	-	NGK_1756	Hypothetical	hypothetical protein	40	4	6.27117e-11
	1456225	1454759		-	-	NGK_1757	Transport	C4-dicarboxylate transporter	25	55	0.70752
	1457346	1456423		-	-	NGK_1758	Metabolism	agmatinase	17	101	4.05842e-05
	1459337	1457445		-	-	NGK_1759	Metabolism	arginine decarboxylase	66	92	1
	1459857	1459504		-	-	NGK_1760	Hypothetical	Hypothetical periplasmic protein	28	98	0.210892
1461746	1461746	1459938	1459938	-	aspS	NGK_1761	Translation	aspartyl-tRNA synthetase	100	173	1
	1462505	1461804	1461804	-	-	NGK_1762	Membrane	membrane protein	68	101	1
	1462507	1462626		+	-	NGK_1763	Hypothetical	hypothetical protein	0	0	1
1463807	1463807	1462647	1462647	-	-	NGK_1764	Metabolism	putative phospholipase	78	139	1
	1464218	1463955	1463955	-	rpsT	NGK_1765	Translation	30S ribosomal protein S20	370	647	1
	1464427	1464275		-	-	NGK_1766	Hypothetical	hypothetical protein	0	0	1
1464442	1464442	1465665	1465665	+	-	NGK_1767	Transport	Spermidine/putrescine ABC transporter, periplasmic spermidine/putrescine-binding protein	143	241	1
	1466427	1466266		-	-	NGK_1768	Hypothetical	hypothetical protein	3	10	1
	1466930	1466751		-	-	NGK_1769	Hypothetical	hypothetical protein	5	0	1
	1467422	1467243		-	-	NGK_1770	Hypothetical	hypothetical protein	2	6	1
1470510	1470510	1467766		-	tbpA	NGK_1771	Iron	transferrin-binding protein A	114	22	7.98419e-18
	1472687	1470597		-	tbpB	NGK_1772	Iron	TbpB	69	23	3.96798e-05
	1472913	1472770		-	-	NGK_1773	Hypothetical	hypothetical protein	0	0	1
	1473169	1472948		-	-	NGK_1774	Hypothetical	hypothetical protein	0	0	1
	1473832	1473671		-	-	NGK_1775	Hypothetical	hypothetical protein	0	0	1
	1474197	1474036		-	-	NGK_1776	Hypothetical	hypothetical protein	0	1	1
	1474562	1474401		-	-	NGK_1777	Hypothetical	hypothetical protein	0	0	1
	1475125	1474964		-	-	NGK_1778	Hypothetical	hypothetical protein	0	0	1
	1476016	1476165		+	-	NGK_1779	Hypothetical	hypothetical protein	52	17	0.095193
	1476323	1477432		+	-	NGK_1780	Hypothetical	hypothetical protein	28	14	0.102186
	1477959	1477765		-	-	NGK_1781	Hypothetical	hypothetical protein	0	4	1
	1479141	1478161		-	-	NGK_1782	Metabolism	glutamate racemase	32	14	0.0585777
	1479162	1479623		+	-	NGK_1783	Hypothetical	hypothetical protein	43	35	0.505696
	1479620	1480870		+	-	NGK_1784	Metabolism	putative amidase	7	27	0.1881
	1480898	1481770		+	-	NGK_1785	Hypothetical	hypothetical protein	38	96	0.476189
	1482958	1481816		-	-	NGK_1786	Hypothetical	hypothetical protein	23	23	0.563115
	1483429	1483007		-	-	NGK_1787	Hypothetical	hypothetical protein	21	51	0.68885
	1484231	1483422		-	-	NGK_1788	Metabolism	putative NTP pyrophosphohydrolase	29	49	1
	1484690	1484313		-	acpS	NGK_1789	Metabolism	4'-phosphopantetheinyl transferase	53	78	1
	1485507	1484740		-	-	NGK_1790	Metabolism	pyridoxine 5'-phosphate synthase	63	59	0.458582
1486264	1486264	1485521	1485521	-	-	NGK_1791	DNA Metabolism	RecO	66	225	0.0550893
1487428	1487428	1486301	1486301	-	-	NGK_1792	Metabolism	putative chorismate mutase	60	146	0.492093
	1488526	1487465		-	-	NGK_1793	Host Interactions	putative drug resistance protein	12	19	1
	1488820	1488542		-	-	NGK_1794	Membrane	putative integral membrane efflux protein	65	26	0.0757273
	1489685	1488810		-	-	NGK_1795	Hypothetical	hypothetical protein	35	38	0.586236
	1489840	1490277		+	-	NGK_1796	Pilin	pilin	30	128	0.0351737
	1490438	1490572		+	-	NGK_1797	Other	putative secreted protein	0	0	1
	1490673	1490789		+	-	NGK_1798	Hypothetical	hypothetical protein	31	2	3.45217e-27
	1490957	1491649		+	-	NGK_1799	Membrane	outer membrane preprotein PIIc	52	158	0.172289
	1492775	1491930		-	-	NGK_1800	Energy Metabolism	nitrilase	6	14	1
	1492827	1493699		+	-	NGK_1801	Energy Metabolism	putative oxidoreductase	12	19	1
	1494959	1493757	1493757	-	-	NGK_1802	Hypothetical	hypothetical protein	85	102	0.86384
	1495324	1494956		-	-	NGK_1803	Hypothetical	hypothetical protein	63	70	0.667491
	1495498	1495941		+	-	NGK_1804	Regulator	Nitric oxide-sensitive repressor	89	70	0.363595
	1495434	1495321		-	-	NGK_1805	Hypothetical	hypothetical protein	34	40	1
	1496807	1496103		-	-	NGK_1806	Hypothetical	hypothetical protein	35	30	0.509379
	1498183	1496834		-	-	NGK_1807	Metabolism	acetate kinase	3	0	1
	1498956	1498345		-	-	NGK_1808	Hypothetical	hypothetical protein	0	0	1
	1499507	1498980		-	-	NGK_1809	Hypothetical	hypothetical protein	0	1	1
	1502003	1500057		-	-	NGK_1810	Metabolism	aconitate hydratase	0	2	1
	1502662	1501976		-	-	NGK_1811	Metabolism	aconitate hydratase 1	1	5	1
	1503527	1502739		-	-	NGK_1812	Hypothetical	hypothetical protein	0	2	1
	1504827	1503679		-	-	NGK_1813	Metabolism	methylcitrate synthase	2	4	1
	1505790	1504912		-	prpB	NGK_1814	Metabolism	2-methylisocitrate lyase	1	6	1
	1505895	1506023		+	-	NGK_1815	Hypothetical	hypothetical protein	0	8	1
	1507717	1506407		-	-	NGK_1816	Hypothetical	hypothetical protein	54	86	1
	1509031	1507853		-	-	NGK_1817	Replication	cell division protein FtsZ	345	608	0.597266
	1510394	1509150		-	-	NGK_1818	Replication	protein FtsA	52	131	0.437404
	1511208	1510480		-	-	NGK_1819	Replication	protein FtsQ	72	99	1
	1512112	1511198		-	ddl	NGK_1820	Amino Acid Metabolism	D-alanine--D-alanine ligase	28	91	0.136974
	1513630	1512224		-	murC	NGK_1821	Metabolism	UDP-N-acetylmuramate--L-alanine ligase	38	67	1
	1514855	1513788		-	murG	NGK_1822	Metabolism	undecaprenyldiphospho-muramoylpentapeptide beta-N- acetylglucosaminyltransferase	40	38	0.485799
	1516247	1514859		-	-	NGK_1823	Replication	FtsW	22	48	0.83544
	1517646	1516309		-	murD	NGK_1824	Metabolism	UDP-N-acetylmuramoyl-L-alanyl-D-glutamate synthetase	29	42	1
	1518111	1517731		-	-	NGK_1825	Hypothetical	hypothetical protein	45	73	1
	1519318	1518236		-	mraY	NGK_1826	Metabolism	phospho-N-acetylmuramoyl-pentapeptide-transferase	21	21	0.611202
	1519745	1519563		-	-	NGK_1827	Membrane	Periplasmic protein	65	36	0.362954
	1521182	1521042		-	-	NGK_1828	Hypothetical	hypothetical protein	57	32	0.468804
	1521052	1519742		-	-	NGK_1829	Metabolism	putative UDP-MurNAc-pentapeptide synthetase	24	48	0.9957
	1522871	1521225		-	-	NGK_1830	Hypothetical	hypothetical protein	21	60	0.233338
	1524372	1522894		-	murE	NGK_1831	Metabolism	UDP-N-acetylmuramoylalanyl-D-glutamate--2,6-diaminopimelate ligase	21	26	0.790477
1526148	1526148	1524397	1524397	-	-	NGK_1832	Host Interactions	penicillin-binding protein 2	94	125	1
	1526472	1526209		-	-	NGK_1833	Replication	cell division protein FtsL	51	132	0.590169
1527419	1527419	1526499	1526499	-	mraW	NGK_1834	Metabolism	S-adenosyl-methyltransferase MraW	117	148	0.956912
	1527907	1527452		-	-	NGK_1835	Replication	cell division protein MraZ	246	245	0.527342
	1528255	1529433		+	-	NGK_1836	Hypothetical	hypothetical protein	4	20	0.0938419
	1530695	1529874		-	-	NGK_1837	Metabolism	undecaprenyl pyrophosphate phosphatase	104	38	0.00103575
	1531372	1530728	1530728	-	-	NGK_1838	Metabolism	DsbA family thiol:disulfide interchange protein	65	84	1
1532244	1532244	1531375	1531375	-	-	NGK_1839	Hypothetical	hypothetical protein	97	80	0.323301
	1533840	1532344		-	-	NGK_1840	Transport	Competence protein ComM	37	60	1
	1534335	1534204		-	-	NGK_1841	Hypothetical	hypothetical protein	3	3	1
	1534183	1533854	1533854	-	-	NGK_1842	Hypothetical	hypothetical protein	138	85	0.186391
1534527	1534527	1534658		+	-	NGK_1843	Hypothetical	hypothetical protein	72	283	0.0943474
	1534671	1536188	1536188	+	-	NGK_1844	Transport	Sodium/proline symporter	43	83	0.901736
	1536448	1536278		-	-	NGK_1845	Metabolism	Aminotransferase class-III	0	0	1
	1536440	1540045		+	-	NGK_1846	Metabolism	bifunctional proline dehydrogenase/pyrroline-5-carboxylate dehydrogenase	66	78	0.96529
1540428	1540428	1541096	1541096	+	-	NGK_1847	Membrane	outer membrane protein	434	752	0.980859
	1541201	1541070		-	-	NGK_1848	Hypothetical	hypothetical protein	2	0	1
1541331	1541331	1541630	1541630	+	-	NGK_1849	Hypothetical	hypothetical protein	50	68	1
	1541905	1541690		-	-	NGK_1850	Hypothetical	hypothetical protein	0	2	1
	1542219	1542106		-	-	NGK_1851	Hypothetical	hypothetical protein	0	0	1
	1542244	1542375		+	-	NGK_1852	Hypothetical	hypothetical protein	0	3	1
	1542444	1543121		+	-	NGK_1853	Hypothetical	hypothetical protein	7	51	0.000612752
	1544165	1543395		-	-	NGK_1854	DNA Metabolism	putative exodeoxyribonuclease III	48	72	1
	1544470	1544225	1544225	-	-	NGK_1855	Regulator	putative ArsR family transcriptional regulator	184	435	0.479704
	1544626	1544829		+	-	NGK_1856	Hypothetical	hypothetical protein	0	0	1
	1545102	1544959		-	-	NGK_1857	Hypothetical	hypothetical protein	0	21	0
	1546065	1545130		-	-	NGK_1858	Metabolism	putative nicotinate-nucleotide pyrophosphorylase	31	49	1
	1547025	1546087		-	-	NGK_1859	Hypothetical	hypothetical protein	62	37	0.127317
1547170	1547170	1548339		+	-	NGK_1860	Metabolism	quinolinate synthetase	56	54	0.460151
	1548391	1549899		+	-	NGK_1861	Metabolism	NadB protein	33	20	0.147885
	1550588	1550139		-	-	NGK_1862	Transposase	IS1106 transposase	3	1	1
	1551277	1550720		-	-	NGK_1863	Metabolism	beta-phosphoglucomutase	0	0	1
	1552139	1551249		-	-	NGK_1864	Metabolism	putative maltose phosphorylase	0	2	1
	1552484	1552164		-	-	NGK_1865	Metabolism	maltose phosphorylase	3	1	1
	1553625	1552474		-	-	NGK_1866	Metabolism	putative maltose phosphorylase	5	12	1
	1554156	1553887		-	-	NGK_1867	Metabolism	aldose 1-epimerase	1	0	1
	1554457	1554170		-	-	NGK_1868	Metabolism	aldose 1-epimerase	5	2	1
	1555256	1554852		-	-	NGK_1869	Transport	putative sugar transporter	7	8	1
	1556288	1555269		-	-	NGK_1870	Transport	putative sugar transporter	26	27	0.573004
	1556442	1558118	1558118	+	-	NGK_1871	Transport	putative ABC transporter ATP-binding protein	86	93	0.552094
	1558663	1558178	1558178	-	-	NGK_1872	Metabolism	phosphatidylglycerophosphatase A	130	108	0.341705
	1559612	1558656		-	-	NGK_1873	Metabolism	thiamine monophosphate kinase	35	59	1
	1559920	1559780		-	-	NGK_1874	Hypothetical	hypothetical protein	10	28	0.474287
	1560153	1560356		+	-	NGK_1875	Hypothetical	hypothetical protein	0	6	1
1561097	1561097	1560387	1560336	-	-	NGK_1876	Membrane	Omp3	2058	3602	1
	1561451	1561311		-	-	NGK_1877	Transport	MFS superfamily transporter	0	37	1
	1561461	1562411		+	-	NGK_1878	Regulator	transcriptional regulator CysB-like protein	37	83	0.678116
	1563231	1562524		-	-	NGK_1879	Regulator	putative anaerobic transcriptional regulator	145	187	1
	1563393	1564814		+	-	NGK_1880	Metabolism	coproporphyrinogen III oxidase	75	120	1
	1565003	1564821		-	-	NGK_1881	Hypothetical	hypothetical protein	18	9	0.532178
	1566613	1565054		-	-	NGK_1882	Transport	putative transport protein	43	54	1
1566846	1566846	1566610		-	-	NGK_1883	Membrane	membrane-associated ring finger (C3HC4) 7	111	154	1
	1566923	1568053		+	anmK	NGK_1884	Metabolism	anhydro-N-acetylmuramic acid kinase	11	9	1
	1568172	1569113		+	-	NGK_1885	Replication	protein MafA3	28	11	0.0367529
	1569117	1570847		+	-	NGK_1886	Replication	protein MafB4	30	92	0.143139
	1570825	1571106		+	-	NGK_1887	Hypothetical	hypothetical protein	62	121	1
1571201	1571201	1571809		+	-	NGK_1888	Hypothetical	hypothetical protein	52	113	0.80854
	1571806	1572222		+	-	NGK_1889	Hypothetical	hypothetical protein	18	62	0.263488
	1572358	1573035		+	-	NGK_1890	Hypothetical	hypothetical protein	8	87	2.87734e-10
	1573560	1573847		+	-	NGK_1891	Hypothetical	hypothetical protein	8	100	2.82566e-14
	1573978	1574715		+	-	NGK_1892	Hypothetical	hypothetical protein	11	26	0.848112
	1574712	1575131		+	-	NGK_1893	Hypothetical	hypothetical protein	0	8	1
	1575288	1575172		-	-	NGK_1894	Hypothetical	hypothetical protein	0	0	1
	1575460	1575651		+	-	NGK_1895	Hypothetical	hypothetical protein	28	20	0.98145
	1575633	1575785		+	-	NGK_1896	Hypothetical	hypothetical protein	12	22	1
	1575772	1576317	1576317	+	-	NGK_1897	Hypothetical	hypothetical protein	28	37	1
	1576576	1576424		-	-	NGK_1898	Hypothetical	hypothetical protein	0	10	1
	1576769	1577122		+	-	NGK_1899	Hypothetical	hypothetical protein	30	66	0.901519
	1577394	1577888		+	-	NGK_1900	Hypothetical	hypothetical protein	21	13	0.451534
	1578008	1579141	1579141	+	-	NGK_1901	Hypothetical	hypothetical protein	62	76	0.980859
	1579919	1579644		-	-	NGK_1902	Hypothetical	hypothetical protein	9	34	0.236118
	1581268	1579916		-	-	NGK_1903	Amino Acid Metabolism	AmpG protein	51	90	1
	1582982	1581348		-	-	NGK_1904	Metabolism	protein GlnA	36	28	0.300567
	1583047	1583886		+	-	NGK_1905	Metabolism	putative shikimate dehydrogenase	18	11	0.371775
	1583889	1584590		+	mtgA	NGK_1906	Metabolism	monofunctional biosynthetic peptidoglycan transglycosylase	50	27	0.161958
	1584602	1584844		+	-	NGK_1907	Hypothetical	hypothetical protein	1	2	1
	1585864	1585130		-	-	NGK_1908	Transport	ABC transporter ATP-binding protein	35	62	1
	1586465	1585935		-	-	NGK_1909	Hypothetical	hypothetical protein	47	65	1
1586991	1586991	1586446		-	-	NGK_1910	Hypothetical	hypothetical protein	93	237	0.374926
1587587	1587587	1587024		-	-	NGK_1911	Metabolism	3-deoxy-D-manno-octulosonate 8-phosphate phosphatase	70	131	1
	1588606	1587626		-	-	NGK_1912	Metabolism	KpsF	22	22	0.614484
	1588697	1589752		+	-	NGK_1913	Metabolism	transaldolase	82	43	0.0460803
	1589764	1589898		+	-	NGK_1914	Hypothetical	hypothetical protein	156	251	1
1590074	1590074	1590193		+	-	NGK_1915	Hypothetical	hypothetical protein	39	79	1
	1590210	1591097		+	-	NGK_1916	Metabolism	glutamyl-Q tRNA(Asp) synthetase	79	35	0.0174762
	1592213	1591167	1591167	-	-	NGK_1917	Translation	tRNA-dihydrouridine synthase A	90	121	1
	1592294	1593457		+	-	NGK_1918	DNA Metabolism	Putative integrase/recombinase phage associated protein	30	28	0.479642
	1593773	1593507		-	-	NGK_1919	Phage Associated	putative phage associated protein	15	18	1
	1594828	1593881		-	-	NGK_1920	Phage Associated	putative phage associated protein	7	27	0.119245
	1595006	1594800		-	-	NGK_1921	Hypothetical	hypothetical protein	1	12	1
	1596052	1595027		-	-	NGK_1922	Phage Associated	putative phage associated protein	15	26	1
	1596336	1596121		-	-	NGK_1923	Phage Associated	putative phage associated protein	2	17	5.55794e-05
	1596879	1596388		-	-	NGK_1924	Phage Associated	putative phage associated protein	18	16	0.681895
	1597100	1596876		-	-	NGK_1925	Phage Associated	putative phage associated protein	0	20	6.5246e-253
	1597884	1597198		-	-	NGK_1926	Phage Associated	putative phage associated protein	3	8	1
	1598114	1597953		-	-	NGK_1927	Phage Associated	putative phage associated protein	5	7	1
	1598144	1598608		+	-	NGK_1928	Hypothetical	hypothetical protein	0	0	1
	1599775	1599299		-	-	NGK_1929	Phage Associated	putative phage associated protein	2	10	1
	1600008	1599808		-	-	NGK_1930	Phage Associated	putative phage associated protein	11	2	1
	1600492	1600710		+	-	NGK_1931	Phage Associated	putative phage associated protein	0	0	1
	1601086	1600727		-	-	NGK_1932	Phage Associated	putative phage associated protein	115	92	0.363595
	1601626	1601087		-	-	NGK_1933	Phage Associated	putative phage associated protein	271	264	0.466495
	1602490	1601786		-	-	NGK_1934	Phage Associated	Putative phage repressor protein phage associated protein	39	58	1
	1602913	1603068		+	-	NGK_1935	Phage Associated	putative phage associated protein	0	6	1
1603233	1603233	1603045	1603045	-	-	NGK_1936	Phage Associated	putative phage associated protein	91	300	0.182837
	1603406	1603633		+	-	NGK_1937	Phage Associated	putative phage associated protein	23	9	0.263148
	1603630	1604172		+	-	NGK_1938	Phage Associated	putative phage associated protein	9	19	1
	1604186	1604716		+	-	NGK_1939	Phage Associated	putative phage associated protein	0	9	1
	1604773	1605507		+	-	NGK_1940	Replication	Putative DNA replication protein, putative phage associated protein	1	8	1
	1605500	1605730		+	-	NGK_1941	Phage Associated	putative phage associated protein	1	0	1
	1605779	1606315		+	-	NGK_1942	Phage Associated	putative phage associated protein	13	2	1
	1606391	1606639		+	-	NGK_1943	Phage Associated	putative phage associated protein	1	4	1
	1606620	1606949		+	-	NGK_1944	Hypothetical	hypothetical protein	0	1	1
	1606946	1607320		+	-	NGK_1945	Phage Associated	putative phage associated protein	0	2	1
	1607465	1607337		-	-	NGK_1946	Hypothetical	hypothetical protein	0	0	1
	1608611	1607649		-	-	NGK_1947	Hypothetical	hypothetical protein	14	29	0.96529
	1608712	1608825		+	-	NGK_1948	Hypothetical	hypothetical protein	0	39	1
	1609385	1609137		-	-	NGK_1949	Phage Associated	putative phage associated protein	2	2	1
	1610645	1609617		-	-	NGK_1950	Phage Associated	putative phage associated protein	4	9	1
	1610989	1610699		-	-	NGK_1951	Phage Associated	putative phage associated protein	1	2	1
	1612557	1610968		-	-	NGK_1952	Host Interactions	protein TspB2	12	31	0.553629
	1613222	1612944		-	-	NGK_1953	Phage Associated	putative phage associated protein	1	2	1
	1613513	1613229		-	-	NGK_1954	Phage Associated	putative phage associated protein	2	9	1
	1613718	1613521		-	-	NGK_1955	Phage Associated	putative phage associated protein	0	5	1
	1614013	1613723		-	-	NGK_1956	Phage Associated	putative phage associated protein	2	8	1
	1615431	1614058		-	-	NGK_1957	Hypothetical	hypothetical protein	0	1	1
	1615968	1615546		-	-	NGK_1958	DNA Metabolism	Putative very short patch repair endonuclease	8	16	1
	1616570	1615974		-	-	NGK_1959	Hypothetical	hypothetical protein	18	52	0.445754
	1617617	1616760		-	-	NGK_1960	Hypothetical	hypothetical protein	43	51	0.788987
	1618002	1617631		-	-	NGK_1961	Metabolism	modification methylase	20	27	0.896426
	1618511	1617999		-	-	NGK_1962	Metabolism	modification methylase	33	109	0.194492
	1618976	1619122		+	-	NGK_1963	Hypothetical	hypothetical protein	0	0	1
	1618958	1618827		-	-	NGK_1964	Hypothetical	hypothetical protein	0	5	1
	1620064	1620453		+	-	NGK_1965	Hypothetical	hypothetical protein	0	0	1
	1620652	1620524		-	-	NGK_1966	Transport	comE operon protein 1-like protein	22	45	0.7218
	1626930	1626397		-	-	NGK_1967	Metabolism	pseudouridine synthase	5	5	1
	1628348	1627695		-	-	NGK_1968	Transposase	IS1016 transposase	9	2	1
	1628796	1628440	1628440	-	-	NGK_1969	Regulator	putative nitrogen regulatory protein P-II	193	150	0.292204
	1628929	1632885		+	-	NGK_1970	Metabolism	phosphoribosylformylglycinamidine synthase	12	16	1
	1634167	1632956		-	-	NGK_1971	Energy Metabolism	FMN oxidoreductase CC3083	0	5	1
	1634552	1634241		-	-	NGK_1972	Regulator	putative ArsR-family transcriptional regulator	2	31	6.73772e-11
	1634699	1634577		-	-	NGK_1973	Hypothetical	hypothetical protein	0	0	1
	1634784	1635536		+	-	NGK_1974	Metabolism	protein GloB	28	21	0.457706
	1635770	1637224		+	-	NGK_1975	Transport	protein MgtE	26	42	1
	1638218	1637310		-	hslO	NGK_1976	Stress	Hsp33-like chaperonin	10	39	0.125816
	1638463	1639131		+	-	NGK_1977	Membrane	Outer membrane protein precursor GNA2001	25	29	0.0895141
	1639150	1639368		+	-	NGK_1978	Hypothetical	hypothetical protein	28	54	1
	1639513	1639857		+	-	NGK_1979	Hypothetical	hypothetical protein	78	20	0.000408726
	1639857	1640549		+	-	NGK_1980	Hypothetical	hypothetical protein	21	5	0.010705
	1640616	1641836		+	argJ	NGK_1981	Metabolism	bifunctional ornithine acetyltransferase/N-acetylglutamate synthase	29	9	0.00177986
	1641896	1643305		+	-	NGK_1982	Transport	Chloride channel protein-related protein	0	8	1
	1643379	1644884		+	-	NGK_1983	DNA Metabolism	ATP-dependent DNA helicase	7	19	0.468718
	1645932	1645246		-	-	NGK_1984	Hypothetical	hypothetical protein	0	0	1
	1645999	1646112		+	-	NGK_1985	Hypothetical	hypothetical protein	0	0	1
	1646496	1646350		-	-	NGK_1986	Hypothetical	hypothetical protein	0	0	1
	1646619	1648193		+	-	NGK_1987	Hypothetical	hypothetical protein	7	28	0.0597519
	1648259	1651489		+	-	NGK_1988	Translation	HrpA protein	8	25	0.172612
	1652571	1651609		-	-	NGK_1989	Hypothetical	hypothetical protein	15	32	0.901519
	1652672	1652785		+	-	NGK_1990	Hypothetical	hypothetical protein	0	23	1
	1653331	1653083		-	-	NGK_1991	Phage Associated	putative phage associated protein	12	14	1
	1654591	1653563		-	-	NGK_1992	Phage Associated	putative phage associated protein	11	9	1
	1654935	1654645		-	-	NGK_1993	Phage Associated	putative phage associated protein	0	12	1
	1656503	1654914		-	-	NGK_1994	Host Interactions	protein TspB2	15	24	1
	1657168	1656890		-	-	NGK_1995	Phage Associated	putative phage associated protein	24	4	8.56187e-07
	1657393	1657175		-	-	NGK_1996	Phage Associated	putative phage associated protein	0	3	1
[truncated: 888 more rows]
